# Supplementary material for: Insights into the origin of the invasive populations of Trioza erytreae in Europe using microsatellite markers and mtDNA barcoding approaches
Source: Sci Rep. 2021 Sep 20;11:18651. doi: 10.1038/s41598-021-97824-0 (PMC8452619; doi:10.1038/s41598-021-97824-0)
Supplement: Supplementary file 1 — Supplementary Information 1. [file 41598_2021_97824_MOESM1_ESM.xlsx]

## Sheet: SSR motifs
Motif(-mer)	Total	Percentage			K-mer	Percentage
2	340227	79.4288			2-mer (79.43%)	79.4288
3	61839	14.4368			3-mer (14.44%)	14.4368
4	20902	4.87975			4-mer (4.88%)	4.87975
5	4577	1.06854			5-mer (1.07%)	1.06854
6	450	0.105056			6-mer (0.11%)	0.105056
8	132	0.0308165			8-mer (0.03%)	0.0308165
10	95	0.0221785			10-mer (0.02%)	0.0221785
9	81	0.0189101			9-mer (0.02%)	0.0189101
7	39	0.00910487			7-mer (0.01%)	0.00910487
total_above	428342	100
Motif	Total	Percentage
TC	95961	22.4029
AG	82286	19.2104
GA	60766	14.1863
CT	54273	12.6705
TA	11384	2.65769
TG	10485	2.44781
AC	9440	2.20385
AT	8696	2.03015
AAT	4519	1.055
CA	3993	0.932199
TAT	3802	0.887608
ATT	3583	0.836481
ACA	3548	0.82831
TGT	3426	0.799828
ATA	3386	0.79049
TTA	3306	0.771813
AAC	3091	0.72162
TTG	2917	0.680998
TAA	2641	0.616563
GT	2640	0.61633
AAG	2521	0.588548
TTC	2351	0.54886
TAGG	2027	0.47322
TCT	1880	0.438902
GTT	1827	0.426528
CAA	1774	0.414155
CTAC	1613	0.376568
AGA	1525	0.356024
CTT	1507	0.351822
GAA	1443	0.33688
TATG	1441	0.336413
ATG	1168	0.272679
CTC	1097	0.256104
TCA	1047	0.244431
GAG	875	0.204276
TGA	835	0.194938
ATC	829	0.193537
AGG	763	0.178129
ACAT	755	0.176261
TCC	733	0.171125
AAAC	698	0.162954
AACCT	684	0.159685
GGTTA	673	0.157117
GACG	667	0.155717
TAAA	576	0.134472
GTTC	549	0.128169
GAT	537	0.125367
TAC	520	0.121398
AAAT	508	0.118597
CATA	502	0.117196
ATAC	484	0.112994
TATT	479	0.111827
CAT	468	0.109258
TACA	444	0.103655
TACC	410	0.0957179
TTTA	404	0.0943172
GTTT	398	0.0929164
CGTC	391	0.0912822
ACAG	390	0.0910487
TAG	353	0.0824108
GGA	349	0.081477
CCT	344	0.0803097
TTAT	342	0.0798427
AATA	331	0.0772747
TCTG	330	0.0770412
AGGTT	309	0.0721386
ACCTA	304	0.0709713
ATTT	301	0.070271
TGTA	298	0.0695706
AGT	283	0.0660687
TGTC	280	0.0653683
TTTG	279	0.0651349
GTA	273	0.0637341
AACG	264	0.061633
TGG	250	0.0583646
CTA	245	0.0571973
ATGT	238	0.0555631
GC	220	0.0513608
TGTT	215	0.0501935
CTG	194	0.0452909
CAG	182	0.0424894
TAGGT	181	0.042256
TCCG	180	0.0420225
TTGT	180	0.0420225
ATAA	178	0.0415556
TAACC	176	0.0410887
AGC	172	0.0401548
ACGA	167	0.0389875
CAC	165	0.0385206
AAAG	162	0.0378202
ACC	161	0.0375868
GCA	149	0.0347853
TTAGG	146	0.0340849
TTTC	143	0.0333845
AGAC	137	0.0319838
GTCT	132	0.0308165
TGC	128	0.0298827
TCTT	126	0.0294157
CTCC	121	0.0282485
GACA	117	0.0273146
ACT	117	0.0273146
GTAG	116	0.0270812
GTAT	108	0.0252135
GGGA	105	0.0245131
AGAT	103	0.0240462
AAGA	102	0.0238127
GCT	101	0.0235793
TATC	96	0.022412
CAGA	96	0.022412
CCTC	96	0.022412
GTTAG	95	0.0221785
GAGG	93	0.0217116
TGTAA	92	0.0214782
GTCC	91	0.0212447
CAAA	88	0.0205443
TTCT	87	0.0203109
CCTAA	86	0.0200774
TTGG	85	0.019844
AGAA	85	0.019844
ACCA	84	0.0196105
CG	83	0.019377
TATTC	82	0.0191436
ACAA	81	0.0189101
CCCT	79	0.0184432
ATCT	77	0.0179763
GTG	71	0.0165755
ATTC	62	0.0144744
TGAA	61	0.014241
ATAG	61	0.014241
CCA	60	0.0140075
AACA	60	0.0140075
AATC	58	0.0135406
ACCT	58	0.0135406
CCTA	57	0.0133071
AGGT	55	0.0128402
TTATC	54	0.0126067
CTAAC	54	0.0126067
TATCT	53	0.0123733
GGAG	53	0.0123733
TCCC	49	0.0114395
ATCTT	49	0.0114395
TTCA	49	0.0114395
AGTA	48	0.011206
GGTA	46	0.0107391
ATAGA	46	0.0107391
GAAC	46	0.0107391
ATTG	45	0.0105056
ATGA	45	0.0105056
CGC	43	0.0100387
TTGA	42	0.00980525
CGG	39	0.00910487
GGT	39	0.00910487
CAATA	38	0.00887142
AGGG	37	0.00863796
TCAA	37	0.00863796
GTAAT	36	0.0084045
TCAT	35	0.00817104
ATCA	35	0.00817104
CTCA	35	0.00817104
CTTT	34	0.00793758
TTAC	34	0.00793758
GGC	33	0.00770412
TAAGA	33	0.00770412
CAAG	33	0.00770412
CGAA	33	0.00770412
GCG	32	0.00747067
GTGA	31	0.00723721
GCC	31	0.00723721
CCG	31	0.00723721
TACT	30	0.00700375
AATG	30	0.00700375
TAGAA	30	0.00700375
TTGC	29	0.00677029
CTGT	28	0.00653683
ATTCT	28	0.00653683
TCTA	28	0.00653683
TTCAA	27	0.00630337
GATAA	27	0.00630337
GAAA	27	0.00630337
TTCTA	26	0.00606992
TACTTA	26	0.00606992
ACTC	26	0.00606992
TTTCTC	26	0.00606992
AGAAT	25	0.00583646
TTGTA	25	0.00583646
AATAG	25	0.00583646
GAATA	25	0.00583646
CACT	24	0.005603
GAAT	24	0.005603
GGTTG	24	0.005603
GAGT	24	0.005603
ACAGACAC	24	0.005603
TACAA	24	0.005603
CTTAT	24	0.005603
AATAC	23	0.00536954
AGATA	23	0.00536954
ACCAT	23	0.00536954
TGTCTGTG	22	0.00513608
TCTAT	22	0.00513608
ATACA	21	0.00490262
CAAT	20	0.00466917
GTC	20	0.00466917
AACCC	19	0.00443571
CCGT	19	0.00443571
GATT	19	0.00443571
ACAAT	19	0.00443571
TCTCT	19	0.00443571
TGAG	19	0.00443571
CATT	19	0.00443571
TACAG	19	0.00443571
AGTTA	19	0.00443571
ATTAC	18	0.00420225
AAAGAG	18	0.00420225
TAGA	18	0.00420225
ATGTA	17	0.00396879
GTAC	17	0.00396879
AATTG	17	0.00396879
TTCTC	17	0.00396879
TCTTA	17	0.00396879
TCG	16	0.00373533
TGAT	16	0.00373533
ACG	16	0.00373533
TTCG	16	0.00373533
ACATT	16	0.00373533
AAGAG	15	0.00350187
AAATTC	15	0.00350187
CTATT	15	0.00350187
ATTGT	15	0.00350187
TCAAT	15	0.00350187
TTGAA	14	0.00326842
TTAG	14	0.00326842
TCGT	14	0.00326842
CACAA	14	0.00326842
GTATT	13	0.00303496
GAC	13	0.00303496
AAGAT	13	0.00303496
GAGAGC	13	0.00303496
CATAA	13	0.00303496
TTTCTCTCTC	12	0.0028015
CTATA	12	0.0028015
CTTA	12	0.0028015
GTGC	12	0.0028015
GAGAG	12	0.0028015
CATTA	12	0.0028015
TTTTG	12	0.0028015
TATTG	12	0.0028015
ACTT	12	0.0028015
GTTTT	12	0.0028015
TAATA	12	0.0028015
GCGT	11	0.00256804
ATAAG	11	0.00256804
TTGTG	11	0.00256804
CAACA	11	0.00256804
TGTAT	11	0.00256804
TAATG	10	0.00233458
TAACT	10	0.00233458
TTTATTTTA	10	0.00233458
TTTAT	10	0.00233458
TCTTTC	10	0.00233458
TAAG	10	0.00233458
TCTCTA	10	0.00233458
TCAC	10	0.00233458
GAAAA	10	0.00233458
TTCTCT	9	0.00210112
TGTATGTG	9	0.00210112
TCTCTT	9	0.00210112
TTTTA	9	0.00210112
AAGAGA	9	0.00210112
TATTT	9	0.00210112
CACCAA	9	0.00210112
GATA	9	0.00210112
GTTTA	9	0.00210112
TAAAC	9	0.00210112
ACGG	8	0.00186767
CGCTCT	8	0.00186767
AAAAC	8	0.00186767
CGCA	8	0.00186767
ATAAC	8	0.00186767
TACAT	8	0.00186767
AGAAG	8	0.00186767
CTTC	8	0.00186767
GTATAA	8	0.00186767
ATGTT	8	0.00186767
AGAGAA	8	0.00186767
AAGT	8	0.00186767
AATGT	8	0.00186767
AGACAG	7	0.00163421
TTACA	7	0.00163421
ATTGA	7	0.00163421
CCCTCT	7	0.00163421
AGAGA	7	0.00163421
TATTA	7	0.00163421
TGTGTGTC	7	0.00163421
TATAT	7	0.00163421
TGTCTC	7	0.00163421
CGCACA	7	0.00163421
TTCC	7	0.00163421
ATCAA	7	0.00163421
CTCTC	7	0.00163421
GCTCTC	7	0.00163421
TACAC	7	0.00163421
TATAA	6	0.00140075
TTAA	6	0.00140075
TAAT	6	0.00140075
AGTG	6	0.00140075
AGTTT	6	0.00140075
AAAGAGAGAG	6	0.00140075
GTCA	6	0.00140075
CTAT	6	0.00140075
CACACATA	6	0.00140075
TGGTGT	6	0.00140075
ATATA	6	0.00140075
AAACT	6	0.00140075
CGA	6	0.00140075
GGGAGA	6	0.00140075
ATAAGT	6	0.00140075
CATGT	6	0.00140075
CCTCTCT	6	0.00140075
TCAAA	6	0.00140075
TAAAA	6	0.00140075
TACTA	6	0.00140075
TGCT	5	0.00116729
CTATG	5	0.00116729
TCTTC	5	0.00116729
TATAC	5	0.00116729
GAGAGG	5	0.00116729
CAACAC	5	0.00116729
CAGT	5	0.00116729
TTACAT	5	0.00116729
ATAAT	5	0.00116729
AAGAGAGAGA	5	0.00116729
AAGC	5	0.00116729
TACG	5	0.00116729
ATAGT	5	0.00116729
GGTAT	5	0.00116729
TCAG	5	0.00116729
GGAC	5	0.00116729
ACAGAG	5	0.00116729
AACACC	5	0.00116729
ACTG	5	0.00116729
ACAAA	5	0.00116729
TGTTG	5	0.00116729
GTCTCT	4	0.000933833
ATAGAG	4	0.000933833
TCTCTG	4	0.000933833
CAAAA	4	0.000933833
TAAAT	4	0.000933833
TTATTTTAT	4	0.000933833
TTTGT	4	0.000933833
CAAC	4	0.000933833
TAATTC	4	0.000933833
CGTG	4	0.000933833
TAGTA	4	0.000933833
GTCTCTCT	4	0.000933833
GTATG	4	0.000933833
ATTA	4	0.000933833
TAGAGA	4	0.000933833
CGTT	4	0.000933833
ATTGTA	4	0.000933833
CGAAC	4	0.000933833
CACTCT	4	0.000933833
TACATT	4	0.000933833
CGT	4	0.000933833
TTTCT	4	0.000933833
TGAAT	4	0.000933833
GTTAT	4	0.000933833
TCCT	4	0.000933833
AAGTAC	4	0.000933833
TTACAA	4	0.000933833
GTTG	4	0.000933833
GAATTT	4	0.000933833
GGAGAGAG	4	0.000933833
ATTCA	4	0.000933833
AAATA	4	0.000933833
TATGTG	4	0.000933833
TGAATT	4	0.000933833
GTTAA	4	0.000933833
AGAGG	4	0.000933833
GGCA	4	0.000933833
CCCGCAACCT	3	0.000700375
AATGTA	3	0.000700375
GCGAGA	3	0.000700375
GGCAG	3	0.000700375
GGTTGCGGGA	3	0.000700375
GTGTGTCT	3	0.000700375
ATAAAATAA	3	0.000700375
AATT	3	0.000700375
TTCTCTCTC	3	0.000700375
AAACA	3	0.000700375
GTTCG	3	0.000700375
AAGG	3	0.000700375
AGAAAGAGAG	3	0.000700375
AAAAT	3	0.000700375
GGGAGAGAGA	3	0.000700375
GAATT	3	0.000700375
TCTGTC	3	0.000700375
AAAATAAAT	3	0.000700375
GTGTTG	3	0.000700375
CTTTCT	3	0.000700375
ATTTATTTT	3	0.000700375
TATTTTATT	3	0.000700375
AATAA	3	0.000700375
TGTTA	3	0.000700375
CTCTCC	3	0.000700375
GGGGA	3	0.000700375
GTTA	3	0.000700375
CGACG	3	0.000700375
GTATA	3	0.000700375
TAATT	3	0.000700375
AACAT	3	0.000700375
AGAGACAGAC	3	0.000700375
ATTTG	3	0.000700375
AAAGAGAG	3	0.000700375
TATGT	3	0.000700375
CTCTT	3	0.000700375
AATTC	3	0.000700375
TAAATAAAA	3	0.000700375
ATTTA	3	0.000700375
GTGAGA	3	0.000700375
TATAAG	3	0.000700375
ATTGTT	3	0.000700375
GGAA	3	0.000700375
AATAT	3	0.000700375
ATTTT	3	0.000700375
GAGAGAG	3	0.000700375
TGCATA	3	0.000700375
TCTTT	3	0.000700375
AAATAAATA	3	0.000700375
CCTT	3	0.000700375
ACTAT	3	0.000700375
CAGCG	3	0.000700375
GAGAGAGG	3	0.000700375
AATCA	2	0.000466917
AAAAAGAAG	2	0.000466917
GTGGT	2	0.000466917
CCCTCTCTCT	2	0.000466917
TATAG	2	0.000466917
ATGTC	2	0.000466917
TTTCTCTC	2	0.000466917
GGAGAGA	2	0.000466917
AAATC	2	0.000466917
TTTGA	2	0.000466917
AATAAAATA	2	0.000466917
CCCTCTCT	2	0.000466917
AAAAG	2	0.000466917
ATGTAA	2	0.000466917
TGTTGGTGG	2	0.000466917
ACTA	2	0.000466917
TATGG	2	0.000466917
GCGAGAGA	2	0.000466917
CGAGAG	2	0.000466917
ACGTT	2	0.000466917
GTAA	2	0.000466917
TTCTCTCT	2	0.000466917
ACACCA	2	0.000466917
TCCTCT	2	0.000466917
TTTTC	2	0.000466917
CGGA	2	0.000466917
AGGTG	2	0.000466917
TTATTTATT	2	0.000466917
TTTAA	2	0.000466917
CAGAG	2	0.000466917
TTATG	2	0.000466917
TCTCTCTTTC	2	0.000466917
AACAG	2	0.000466917
TTATTT	2	0.000466917
AACT	2	0.000466917
CTGACTTA	2	0.000466917
AGTC	2	0.000466917
TAACA	2	0.000466917
ACATA	2	0.000466917
ATGGT	2	0.000466917
CTCTCTC	2	0.000466917
TATCTCTCTC	2	0.000466917
CCTGC	2	0.000466917
AGAGAAAGAG	2	0.000466917
CTAA	2	0.000466917
ATTTACA	2	0.000466917
ACGT	2	0.000466917
CTTCTTT	2	0.000466917
CACAT	2	0.000466917
TTTATTTAT	2	0.000466917
CGAG	2	0.000466917
AAGAGAG	2	0.000466917
TTAAA	2	0.000466917
CTTATA	2	0.000466917
ATACAC	2	0.000466917
AGAGAGAAAG	2	0.000466917
TAAC	2	0.000466917
AAAGAGAGA	2	0.000466917
AGTATA	2	0.000466917
AAGAGAGA	2	0.000466917
TCTCCCTCTC	2	0.000466917
TTCTCTC	2	0.000466917
AGTT	2	0.000466917
ACACA	2	0.000466917
ACTAC	2	0.000466917
CAATT	2	0.000466917
ATAGC	2	0.000466917
TGGT	2	0.000466917
TTCTCTCTCT	2	0.000466917
CAATAA	2	0.000466917
TTTTATTTA	2	0.000466917
CCTG	2	0.000466917
CACACACG	2	0.000466917
AGGA	2	0.000466917
AGAATT	2	0.000466917
TAATGTGATG	2	0.000466917
TGTTT	2	0.000466917
TAAAG	2	0.000466917
CCTCTC	2	0.000466917
GAAG	2	0.000466917
ATTCAA	2	0.000466917
AATTTG	2	0.000466917
CGTGTG	2	0.000466917
GGTAA	2	0.000466917
GGGAGAGA	2	0.000466917
GGGC	2	0.000466917
TGTCA	2	0.000466917
CCCA	1	0.000233458
ATATTT	1	0.000233458
AGAGAGAGA	1	0.000233458
CTCTCTGT	1	0.000233458
TTATAC	1	0.000233458
GGAGAG	1	0.000233458
AATTCA	1	0.000233458
GACAGAGACA	1	0.000233458
AGTAT	1	0.000233458
TTCTTT	1	0.000233458
GCGA	1	0.000233458
ATTAGA	1	0.000233458
TCTGTCTGTC	1	0.000233458
AGAGATAG	1	0.000233458
CCCCTC	1	0.000233458
GAGAGGGAGA	1	0.000233458
GAAGA	1	0.000233458
CCTTCTCTCT	1	0.000233458
AGAGAAAG	1	0.000233458
TTAAATAAAT	1	0.000233458
AAACAAC	1	0.000233458
ATTAA	1	0.000233458
GAGAGGA	1	0.000233458
TTGTAAA	1	0.000233458
TTATT	1	0.000233458
AAATTAC	1	0.000233458
TGAGG	1	0.000233458
AAAGAAG	1	0.000233458
TTCTCC	1	0.000233458
AGGAGAAGA	1	0.000233458
AGAAAGAGAC	1	0.000233458
CTGTA	1	0.000233458
TGAATGAAA	1	0.000233458
GGTGTT	1	0.000233458
AATAATA	1	0.000233458
TCATCC	1	0.000233458
CATTCATTT	1	0.000233458
TCTGTCTCTC	1	0.000233458
ATCTCT	1	0.000233458
CATCAACAA	1	0.000233458
GGTT	1	0.000233458
TTGTAA	1	0.000233458
AAGAGAGGG	1	0.000233458
TGGTA	1	0.000233458
GAAGAG	1	0.000233458
AGGGAGAG	1	0.000233458
TAAGAG	1	0.000233458
TGTCTCTC	1	0.000233458
TGGGA	1	0.000233458
ATACC	1	0.000233458
AGGTTGGGTT	1	0.000233458
TGAC	1	0.000233458
CACTA	1	0.000233458
CACACACACG	1	0.000233458
TCTCTCCC	1	0.000233458
GGATA	1	0.000233458
GAGAGAGATA	1	0.000233458
ATAATT	1	0.000233458
ACTCTCTCTC	1	0.000233458
CCTCT	1	0.000233458
TTCTATCTC	1	0.000233458
TCATCT	1	0.000233458
ATATT	1	0.000233458
GGTG	1	0.000233458
TAGAAT	1	0.000233458
TATTTG	1	0.000233458
GTTGG	1	0.000233458
TTTCTCTT	1	0.000233458
CTCTCG	1	0.000233458
GAGTT	1	0.000233458
TAAAATAAA	1	0.000233458
GAGCGA	1	0.000233458
GTTGT	1	0.000233458
GTGTGC	1	0.000233458
TTTAC	1	0.000233458
AGAGAGGG	1	0.000233458
AAATAC	1	0.000233458
AAAGAAGAAG	1	0.000233458
TAACAA	1	0.000233458
TCTCTTTCTC	1	0.000233458
AGAGAGAGAA	1	0.000233458
ATTGGT	1	0.000233458
CTCTCCT	1	0.000233458
CTCTCTCTC	1	0.000233458
TTTAG	1	0.000233458
TGTAAAT	1	0.000233458
ATAAATAAA	1	0.000233458
AATTA	1	0.000233458
AATGG	1	0.000233458
AAGGAGAGAT	1	0.000233458
AAGAAC	1	0.000233458
AGAAGG	1	0.000233458
CTTCT	1	0.000233458
ATATGT	1	0.000233458
TTCAAT	1	0.000233458
ATAAAA	1	0.000233458
CTCTCA	1	0.000233458
AGGTTAGGTC	1	0.000233458
GAGAGT	1	0.000233458
TTGTTGT	1	0.000233458
TTGTT	1	0.000233458
AGAGAGA	1	0.000233458
TCTCTCTCT	1	0.000233458
ACCCA	1	0.000233458
ACGAATGA	1	0.000233458
CACCAG	1	0.000233458
TCCTTC	1	0.000233458
ATTCC	1	0.000233458
AATGC	1	0.000233458
ATTAG	1	0.000233458
ATCTCGCGAG	1	0.000233458
AAATGT	1	0.000233458
CTCTGT	1	0.000233458
GTGTGTGC	1	0.000233458
ATAGAA	1	0.000233458
GAAGAAAGAA	1	0.000233458
GATTT	1	0.000233458
GCGTGT	1	0.000233458
GGTAG	1	0.000233458
TGTTGTTGG	1	0.000233458
GCACAC	1	0.000233458
GAGAAGAGA	1	0.000233458
GAGAGAAAGA	1	0.000233458
TAGTAA	1	0.000233458
GCTT	1	0.000233458
TTACT	1	0.000233458
GATAT	1	0.000233458
ATTTCATTC	1	0.000233458
GTGGTT	1	0.000233458
CAGAGAGA	1	0.000233458
CCAAC	1	0.000233458
CCGC	1	0.000233458
TTGTAT	1	0.000233458
CATAC	1	0.000233458
CAGC	1	0.000233458
ATTAATATC	1	0.000233458
AATGA	1	0.000233458
ATGC	1	0.000233458
AATAAATAA	1	0.000233458
TGTGTCTG	1	0.000233458
AGAATA	1	0.000233458
GAGGAA	1	0.000233458
ATATTTGA	1	0.000233458
GACACA	1	0.000233458
TTTCTTCTTC	1	0.000233458
GAAAGAG	1	0.000233458
AGTGT	1	0.000233458
ATATCT	1	0.000233458
TGTTTCTTC	1	0.000233458
ACACT	1	0.000233458
GAGAGAGAAA	1	0.000233458
GATAG	1	0.000233458
CTCTCCCTCT	1	0.000233458
GGTTGCG	1	0.000233458
GGAGA	1	0.000233458
CCTCTCTCT	1	0.000233458
GAGAGTGA	1	0.000233458
CACAGA	1	0.000233458
AATTT	1	0.000233458
GAGAGAAGA	1	0.000233458
TTTGTTG	1	0.000233458
GCTCTCTC	1	0.000233458
CGCAC	1	0.000233458
AGATAG	1	0.000233458
GAGAGAGC	1	0.000233458
TCCTCTCT	1	0.000233458
AACAA	1	0.000233458
AACTA	1	0.000233458
TTCTTCTTCT	1	0.000233458
GTCTCTCTCT	1	0.000233458
GTGTA	1	0.000233458
AAAGAAAGA	1	0.000233458
GATG	1	0.000233458
GGAAGAGA	1	0.000233458
CTAAA	1	0.000233458
CTCACTCACT	1	0.000233458
TCTTCC	1	0.000233458
TTTCATTCA	1	0.000233458
GTAATT	1	0.000233458
AATTTAC	1	0.000233458
GTGTGTGCGT	1	0.000233458
TACTTC	1	0.000233458
TTTCTTTTC	1	0.000233458
GTTGGGTTAG	1	0.000233458
TTAATATAA	1	0.000233458
AATGAATGA	1	0.000233458
GCGTGTGTGT	1	0.000233458
AGAAAG	1	0.000233458
TTTTGT	1	0.000233458
GAGAGAGATG	1	0.000233458
TATTTATTT	1	0.000233458
AGAAAGAG	1	0.000233458
GGGAG	1	0.000233458
GAGTGA	1	0.000233458
ATACT	1	0.000233458
AAGTTT	1	0.000233458
TATCTC	1	0.000233458
GAATTA	1	0.000233458
GCAT	1	0.000233458
AAGTAT	1	0.000233458
CCAA	1	0.000233458
GAGGGA	1	0.000233458
TCAATT	1	0.000233458
CCATC	1	0.000233458
TAATTG	1	0.000233458
TGGGAC	1	0.000233458
GAAAT	1	0.000233458
TACAAA	1	0.000233458
AACGAACA	1	0.000233458
GCAA	1	0.000233458
GAGAGAGAG	1	0.000233458
GGGCA	1	0.000233458
TAAGAA	1	0.000233458
AGAGAGAGCG	1	0.000233458
AACC	1	0.000233458
AAATTG	1	0.000233458
CGGGG	1	0.000233458
ATTTATTC	1	0.000233458
GGCAGAGA	1	0.000233458
CCTGG	1	0.000233458
TATCG	1	0.000233458
ATTACA	1	0.000233458
ACGAG	1	0.000233458
ATAAATT	1	0.000233458
AACCCAACCT	1	0.000233458
CGCT	1	0.000233458
TTGAT	1	0.000233458
TATCTCTC	1	0.000233458
GGTTGT	1	0.000233458
ATAAA	1	0.000233458
CTCTAC	1	0.000233458
GGAGAGAGA	1	0.000233458
TCATTTCAT	1	0.000233458
GGGGAG	1	0.000233458
CTTCTTC	1	0.000233458
TTACC	1	0.000233458
GTTCGTTT	1	0.000233458
GAACAAAC	1	0.000233458
ATAAAAT	1	0.000233458
TTATTTA	1	0.000233458
CAGTCTGT	1	0.000233458
TGAGAGAGAG	1	0.000233458
TTATTG	1	0.000233458
GGTTGCGGGT	1	0.000233458
GAGACA	1	0.000233458
ACTAAATA	1	0.000233458
TGTAG	1	0.000233458
CGCTCTCT	1	0.000233458
ACATC	1	0.000233458
TGTTGGTGT	1	0.000233458
TAAATG	1	0.000233458
TTTTTTTTA	1	0.000233458
TATGC	1	0.000233458
TGTGGT	1	0.000233458
AGAGAGCGAG	1	0.000233458
CATG	1	0.000233458
TGTGT	1	0.000233458
CATCG	1	0.000233458
TAGT	1	0.000233458
AAATT	1	0.000233458
TCTCTGTCTG	1	0.000233458
TAATC	1	0.000233458
AGAAA	1	0.000233458
GAAAGAGAGA	1	0.000233458
CGCTCTCTCT	1	0.000233458
ACTTACAGTA	1	0.000233458
ATTAT	1	0.000233458
GTCTAT	1	0.000233458
CTTAA	1	0.000233458
AAGAAAGAAG	1	0.000233458
GTAAA	1	0.000233458
GTGGTGTTG	1	0.000233458
CTCTTT	1	0.000233458
GAGAAA	1	0.000233458
CCTCTCTC	1	0.000233458
TGTTAT	1	0.000233458
CTCCCT	1	0.000233458
GAGAGGGA	1	0.000233458
TTTGTAAT	1	0.000233458
ACCG	1	0.000233458
GAGAC	1	0.000233458
TAGTT	1	0.000233458
GTAAAT	1	0.000233458
GCCT	1	0.000233458
AAAAGA	1	0.000233458
GAGAAAGAGA	1	0.000233458
AGAATG	1	0.000233458
AGAAAAGAA	1	0.000233458
ACAAAC	1	0.000233458
AGAGAC	1	0.000233458
TCTTTCTTTC	1	0.000233458
GCAC	1	0.000233458
ATTTGA	1	0.000233458
ACCAAC	1	0.000233458
total_above	total_above	total_above
813	428342	999999999999972
Table S3
Grouped_Motif	Total	Percentage
GA/TC	156727	365892207628484
CT/AG	136559	318808335395548
CA/TG	14478	338000943171578
AC/GT	12080	282017640110006
TA/TA	11384	265768941640091
AT/AT	8696	203015347549388
ATT/AAT	8102	189147923855237
ATA/TAT	7188	167809834197907
ACA/TGT	6974	162813826335031
TAA/TTA	5947	138837657759454
AAC/GTT	4918	114814797521607
TTG/CAA	4691	109515293853976
AAG/CTT	4028	0.94037
GAA/TTC	3794	0.885741
TCT/AGA	3405	0.794926
TAGG/CCTA	2084	0.486527
CTC/GAG	1972	0.46038
CATA/TATG	1943	0.453609
TCA/TGA	1882	0.439369
GTAG/CTAC	1729	0.403649
CAT/ATG	1636	0.381938
ATC/GAT	1366	0.318904
AGG/CCT	1107	0.258438
GTTT/AAAC	1096	0.25587
GGA/TCC	1082	0.252602
CGTC/GACG	1058	0.246999
AGGTT/AACCT	993	0.231824
ATGT/ACAT	993	0.231824
TTTA/TAAA	980	0.228789
GGTTA/TAACC	849	0.198206
AATA/TATT	810	0.189101
AAAT/ATTT	809	0.188868
GTA/TAC	793	0.185132
TGTA/TACA	742	0.173226
CTA/TAG	598	0.139608
GTTC/GAAC	595	0.138908
GTAT/ATAC	592	0.138207
TTAT/ATAA	520	0.121398
ACCTA/TAGGT	485	0.113227
GGTA/TACC	456	0.106457
CAGA/TCTG	426	0.0994532
CTGT/ACAG	418	0.0975856
AGT/ACT	400	0.0933833
GACA/TGTC	397	0.0926829
CAG/CTG	376	0.0877803
CAAA/TTTG	367	0.0856792
TGG/CCA	310	0.0723721
TGC/GCA	277	0.064668
TGTT/AACA	275	0.064201
GCT/AGC	273	0.0637341
GTCT/AGAC	269	0.0628003
AACG/CGTT	268	0.0625668
ACAA/TTGT	261	0.0609326
GTG/CAC	236	0.0550962
TTAGG/CCTAA	232	0.0541623
TCTT/AAGA	228	0.0532285
GC/GC	220	0.0513608
ACC/GGT	200	0.0466917
AAAG/CTTT	196	0.0457578
GAGG/CCTC	189	0.0441236
CGGA/TCCG	182	0.0424894
ACGA/TCGT	181	0.042256
AGAT/ATCT	180	0.0420225
CTCC/GGAG	174	0.0406217
AGAA/TTCT	172	0.0401548
GAAA/TTTC	170	0.0396879
TCCC/GGGA	154	0.0359526
GTTAG/CTAAC	149	0.0347853
AGGG/CCCT	116	0.0270812
AGGT/ACCT	113	0.0263808
TGAA/TTCA	110	0.0256804
TATTC/GAATA	107	0.02498
TATC/GATA	105	0.0245131
TTACA/TGTAA	99	0.0231124
GGAC/GTCC	96	0.022412
ACCA/TGGT	86	0.0200774
TTGG/CCAA	86	0.0200774
GAAT/ATTC	86	0.0200774
CG/CG	83	0.019377
GATAA/TTATC	81	0.0189101
TCAT/ATGA	80	0.0186767
TCAA/TTGA	79	0.0184432
AGTA/TACT	78	0.0182097
AATC/GATT	77	0.0179763
TATCT/AGATA	76	0.0177428
GCG/CGC	75	0.0175094
CGG/CCG	70	0.0163421
TCTAT/ATAGA	68	0.0158752
CTAT/ATAG	67	0.0156417
ATTG/CAAT	65	0.0151748
GGC/GCC	64	0.0149413
ATCTT/AAGAT	62	0.0144744
TTCTA/TAGAA	56	0.0130737
ATTAC/GTAAT	54	0.0126067
TGAG/CTCA	54	0.0126067
ATTCT/AGAAT	53	0.0123733
ATCA/TGAT	51	0.0119064
CAATA/TATTG	50	0.0116729
ACTC/GAGT	50	0.0116729
TAAGA/TCTTA	50	0.0116729
TTCG/CGAA	49	0.0114395
TTGTA/TACAA	49	0.0114395
AATG/CATT	49	0.0114395
TCTA/TAGA	46	0.0107391
TTCAA/TTGAA	41	0.00957179
GTGA/TCAC	41	0.00957179
AATAG/CTATT	40	0.00933833
GTATT/AATAC	36	0.0084045
GTAA/TTAC	36	0.0084045
ATAAG/CTTAT	35	0.00817104
ACAAT/ATTGT	34	0.00793758
CAAG/CTTG	33	0.00770412
GTC/GAC	33	0.00770412
ATACA/TGTAT	32	0.00747067
TTGC/GCAA	30	0.00700375
AGTG/CACT	30	0.00700375
TAACT/AGTTA	29	0.00677029
ACGG/CCGT	27	0.00630337
GAGAAA/TTTCTC	27	0.00630337
TACTTA/TAAGTA	26	0.00606992
AGAGA/TCTCT	26	0.00606992
TTGTG/CACAA	25	0.00583646
ATGGT/ACCAT	25	0.00583646
ATGTA/TACAT	25	0.00583646
GGTTG/CAACC	24	0.005603
AATGT/ACATT	24	0.005603
ACAGACAC/GTGTCTGT	24	0.005603
ATTGA/TCAAT	22	0.00513608
TCG/CGA	22	0.00513608
CTTA/TAAG	22	0.00513608
TGTCTGTG/CACAGACA	22	0.00513608
TAATG/CATTA	22	0.00513608
AAGT/ACTT	20	0.00466917
AAAAC/GTTTT	20	0.00466917
CTGTA/TACAG	20	0.00466917
ACG/CGT	20	0.00466917
GAGAGC/GCTCTC	20	0.00466917
AACCC/GGGTT	19	0.00443571
TATTA/TAATA	19	0.00443571
CTCTC/GAGAG	19	0.00443571
CAATT/AATTG	19	0.00443571
AAAGAG/CTCTTT	19	0.00443571
AAATTC/GAATTT	19	0.00443571
TCTCTT/AAGAGA	18	0.00420225
GTTTA/TAAAC	18	0.00420225
AAGAG/CTCTT	18	0.00420225
TTCTC/GAGAA	17	0.00396879
GTAC/GTAC	17	0.00396879
TTCTCT/AGAGAA	17	0.00396879
TTAG/CTAA	16	0.00373533
CAAAA/TTTTG	16	0.00373533
CAACA/TGTTG	16	0.00373533
TTATG/CATAA	15	0.00350187
TTTTA/TAAAA	15	0.00350187
CTATA/TATAG	14	0.00326842
TAGAGA/TCTCTA	14	0.00326842
TATAT/ATATA	13	0.00303496
TTTCTCTCTC/GAGAGAGAAA	13	0.00303496
GTGC/GCAC	13	0.00303496
AAATA/TATTT	13	0.00303496
AGTTT/AAACT	12	0.0028015
GTTAT/ATAAC	12	0.0028015
TTTTC/GAAAA	12	0.0028015
TAAAATAAA/TTTATTTTA	11	0.00256804
GCGT/ACGC	11	0.00256804
AACAT/ATGTT	11	0.00256804
TTTAT/ATAAA	11	0.00256804
TTCC/GGAA	10	0.00233458
GAAG/CTTC	10	0.00233458
TAGTA/TACTA	10	0.00233458
TCTTTC/GAAAGA	10	0.00233458
TAAT/ATTA	10	0.00233458
CAGT/ACTG	10	0.00233458
TGTATGTG/CACATACA	9	0.00210112
TTTGT/ACAAA	9	0.00210112
CACCAA/TTGGTG	9	0.00210112
TTATAC/GTATAA	9	0.00210112
CTTCT/AGAAG	9	0.00210112
CAACAC/GTGTTG	8	0.00186767
TTTGA/TCAAA	8	0.00186767
CAAC/GTTG	8	0.00186767
ATAGT/ACTAT	8	0.00186767
TGAAT/ATTCA	8	0.00186767
ATCAA/TTGAT	8	0.00186767
TGTCTC/GAGACA	8	0.00186767
GTGTA/TACAC	8	0.00186767
CGCA/TGCG	8	0.00186767
TATAC/GTATA	8	0.00186767
TGGTGT/ACACCA	8	0.00186767
CGCTCT/AGAGCG	8	0.00186767
GTCA/TGAC	7	0.00163421
CCCTCT/AGAGGG	7	0.00163421
AATGTA/TACATT	7	0.00163421
AGACAG/CTGTCT	7	0.00163421
GTTCG/CGAAC	7	0.00163421
ATGTAA/TTACAT	7	0.00163421
TAAAT/ATTTA	7	0.00163421
GAGAGG/CCTCTC	7	0.00163421
CGCACA/TGTGCG	7	0.00163421
TTATTTTAT/ATAAAATAA	7	0.00163421
TGTGTGTC/GACACACA	7	0.00163421
CTCTGT/ACAGAG	6	0.00140075
TTAA/TTAA	6	0.00140075
ATAAGT/ACTTAT	6	0.00140075
ATACC/GGTAT	6	0.00140075
GGGAGA/TCTCCC	6	0.00140075
CATGT/ACATG	6	0.00140075
GAATT/AATTC	6	0.00140075
CACACATA/TATGTGTG	6	0.00140075
AAGC/GCTT	6	0.00140075
ATTTATTTT/AAAATAAAT	6	0.00140075
CCTCTCT/AGAGAGG	6	0.00140075
GGTGTT/AACACC	6	0.00140075
GAAGA/TCTTC	6	0.00140075
TATAA/TTATA	6	0.00140075
AAAAT/ATTTT	6	0.00140075
AAAGAGAGAG/CTCTCTCTTT	6	0.00140075
TCCT/AGGA	6	0.00140075
AAGG/CCTT	6	0.00140075
ATAAT/ATTAT	6	0.00140075
TATGT/ACATA	5	0.00116729
CCTCT/AGAGG	5	0.00116729
TTTCT/AGAAA	5	0.00116729
CATAC/GTATG	5	0.00116729
TTGTAA/TTACAA	5	0.00116729
TAATTC/GAATTA	5	0.00116729
CTATG/CATAG	5	0.00116729
CTCTCTC/GAGAGAG	5	0.00116729
AATTCA/TGAATT	5	0.00116729
AAACA/TGTTT	5	0.00116729
TCAG/CTGA	5	0.00116729
TAAATAAAA/TTTTATTTA	5	0.00116729
TGCT/AGCA	5	0.00116729
AAGAGAGAGA/TCTCTCTCTT	5	0.00116729
TACG/CGTA	5	0.00116729
AATAAAATA/TATTTTATT	5	0.00116729
TGTTA/TAACA	5	0.00116729
GTTA/TAAC	5	0.00116729
GTCTCT/AGAGAC	5	0.00116729
CTTATA/TATAAG	5	0.00116729
GGCA/TGCC	4	0.000933833
TATGTG/CACATA	4	0.000933833
GGAGAGAG/CTCTCTCC	4	0.000933833
CTTTCT/AGAAAG	4	0.000933833
GTTAA/TTAAC	4	0.000933833
TCTCTG/CAGAGA	4	0.000933833
AAGTAC/GTACTT	4	0.000933833
TTTAA/TTAAA	4	0.000933833
TTATT/AATAA	4	0.000933833
GGAGAG/CTCTCC	4	0.000933833
ATATT/AATAT	4	0.000933833
GTCTCTCT/AGAGAGAC	4	0.000933833
CACTCT/AGAGTG	4	0.000933833
CCTCTCTC/GAGAGAGG	4	0.000933833
AATTA/TAATT	4	0.000933833
CGTG/CACG	4	0.000933833
ATTGTA/TACAAT	4	0.000933833
AACT/AGTT	4	0.000933833
TATTTATTT/AAATAAATA	4	0.000933833
ATAGAG/CTCTAT	4	0.000933833
ATTTG/CAAAT	3	0.000700375
TCTTT/AAAGA	3	0.000700375
TGTAAAT/ATTTACA	3	0.000700375
TCTCTCCC/GGGAGAGA	3	0.000700375
AGAAAGAGAG/CTCTCTTTCT	3	0.000700375
GGCAG/CTGCC	3	0.000700375
ACACA/TGTGT	3	0.000700375
AAAGAAG/CTTCTTT	3	0.000700375
GTGAGA/TCTCAC	3	0.000700375
TCTGTC/GACAGA	3	0.000700375
CAGCG/CGCTG	3	0.000700375
GAGAGAGATA/TATCTCTCTC	3	0.000700375
ATTGTT/AACAAT	3	0.000700375
CCCGCAACCT/AGGTTGCGGG	3	0.000700375
GGTAA/TTACC	3	0.000700375
GGGGA/TCCCC	3	0.000700375
GCGAGA/TCTCGC	3	0.000700375
GAGAGGGAGA/TCTCCCTCTC	3	0.000700375
CTCTCG/CGAGAG	3	0.000700375
TCTCTCTTTC/GAAAGAGAGA	3	0.000700375
AATT/AATT	3	0.000700375
GGTTGCGGGA/TCCCGCAACC	3	0.000700375
CGACG/CGTCG	3	0.000700375
GGGAGAGAGA/TCTCTCTCCC	3	0.000700375
GTGTGTCT/AGACACAC	3	0.000700375
TTCTCTCTC/GAGAGAGAA	3	0.000700375
ACTA/TAGT	3	0.000700375
TGCATA/TATGCA	3	0.000700375
AGAGACAGAC/GTCTGTCTCT	3	0.000700375
TTATTTATT/AATAAATAA	3	0.000700375
CCCTCTCT/AGAGAGGG	3	0.000700375
ATAAATAAA/TTTATTTAT	3	0.000700375
AAAGAGAG/CTCTCTTT	3	0.000700375
AGAGAGAGAA/TTCTCTCTCT	3	0.000700375
TTATTG/CAATAA	3	0.000700375
AAATC/GATTT	3	0.000700375
TTTCTCTC/GAGAGAAA	2	0.000466917
TTTAG/CTAAA	2	0.000466917
GTTGG/CCAAC	2	0.000466917
AGTAT/ATACT	2	0.000466917
TTCTCTCT/AGAGAGAA	2	0.000466917
GGGC/GCCC	2	0.000466917
TAAAG/CTTTA	2	0.000466917
CCCTCTCTCT/AGAGAGAGGG	2	0.000466917
AGGTTGGGTT/AACCCAACCT	2	0.000466917
GCACAC/GTGTGC	2	0.000466917
TTCTCTC/GAGAGAA	2	0.000466917
ATGC/GCAT	2	0.000466917
ATAGC/GCTAT	2	0.000466917
ACTAC/GTAGT	2	0.000466917
GCGAGAGA/TCTCTCGC	2	0.000466917
TGAATGAAA/TTTCATTCA	2	0.000466917
AAAAG/CTTTT	2	0.000466917
ACGT/ACGT	2	0.000466917
TAATGTGATG/CATCACATTA	2	0.000466917
AGAGAGAGCG/CGCTCTCTCT	2	0.000466917
CCTG/CAGG	2	0.000466917
ATGTC/GACAT	2	0.000466917
CTCTCTCTC/GAGAGAGAG	2	0.000466917
CGTGTG/CACACG	2	0.000466917
AGAATT/AATTCT	2	0.000466917
AGAGAGAAAG/CTTTCTCTCT	2	0.000466917
TGTTGGTGG/CCACCAACA	2	0.000466917
CACAT/ATGTG	2	0.000466917
TATGG/CCATA	2	0.000466917
CCTGC/GCAGG	2	0.000466917
AAGAGAGA/TCTCTCTT	2	0.000466917
AAGAGAG/CTCTCTT	2	0.000466917
AATTT/AAATT	2	0.000466917
AATCA/TGATT	2	0.000466917
AAAGAGAGA/TCTCTCTTT	2	0.000466917
ATACAC/GTGTAT	2	0.000466917
TCCTCT/AGAGGA	2	0.000466917
TTATTT/AAATAA	2	0.000466917
CGAG/CTCG	2	0.000466917
ATTCAA/TTGAAT	2	0.000466917
TTTAC/GTAAA	2	0.000466917
AGTGT/ACACT	2	0.000466917
GGAGAGA/TCTCTCC	2	0.000466917
TGTCA/TGACA	2	0.000466917
CTGACTTA/TAAGTCAG	2	0.000466917
AACAG/CTGTT	2	0.000466917
AACTA/TAGTT	2	0.000466917
AAAAAGAAG/CTTCTTTTT	2	0.000466917
TTGTT/AACAA	2	0.000466917
AGTC/GACT	2	0.000466917
AGAGAGAGA/TCTCTCTCT	2	0.000466917
ACGTT/AACGT	2	0.000466917
AGTATA/TATACT	2	0.000466917
AATTTG/CAAATT	2	0.000466917
CACACACG/CGTGTGTG	2	0.000466917
TCTCTTTCTC/GAGAAAGAGA	2	0.000466917
AGGTG/CACCT	2	0.000466917
AGAGAAAGAG/CTCTTTCTCT	2	0.000466917
GGTT/AACC	2	0.000466917
CAGAG/CTCTG	2	0.000466917
GCTCTCTC/GAGAGAGC	2	0.000466917
GTGGT/ACCAC	2	0.000466917
GATAG/CTATC	1	0.000233458
CGCTCTCT/AGAGAGCG	1	0.000233458
GAAGAG/CTCTTC	1	0.000233458
TTTCTTTTC/GAAAAGAAA	1	0.000233458
TGGTA/TACCA	1	0.000233458
TCATCT/AGATGA	1	0.000233458
AGAATG/CATTCT	1	0.000233458
ACGAATGA/TCATTCGT	1	0.000233458
GGTAG/CTACC	1	0.000233458
GTTGGGTTAG/CTAACCCAAC	1	0.000233458
AAGAAC/GTTCTT	1	0.000233458
GTTGT/ACAAC	1	0.000233458
ACTCTCTCTC/GAGAGAGAGT	1	0.000233458
ATAAATT/AATTTAT	1	0.000233458
CTCACTCACT/AGTGAGTGAG	1	0.000233458
GAGAGT/ACTCTC	1	0.000233458
AGAATA/TATTCT	1	0.000233458
ATAAAA/TTTTAT	1	0.000233458
CAGAGAGA/TCTCTCTG	1	0.000233458
AGAGAAAG/CTTTCTCT	1	0.000233458
TGGGAC/GTCCCA	1	0.000233458
CCTCTCTCT/AGAGAGAGG	1	0.000233458
ATATGT/ACATAT	1	0.000233458
GGAGAGAGA/TCTCTCTCC	1	0.000233458
TCCTCTCT/AGAGAGGA	1	0.000233458
ACTTACAGTA/TACTGTAAGT	1	0.000233458
GGGAG/CTCCC	1	0.000233458
GACAGAGACA/TGTCTCTGTC	1	0.000233458
GCGA/TCGC	1	0.000233458
ATATCT/AGATAT	1	0.000233458
CACACACACG/CGTGTGTGTG	1	0.000233458
TTACT/AGTAA	1	0.000233458
GAAAT/ATTTC	1	0.000233458
ATTAATATC/GATATTAAT	1	0.000233458
TGTTTCTTC/GAAGAAACA	1	0.000233458
CCTTCTCTCT/AGAGAGAAGG	1	0.000233458
AGGAGAAGA/TCTTCTCCT	1	0.000233458
TACAAA/TTTGTA	1	0.000233458
ACAAAC/GTTTGT	1	0.000233458
TATCTC/GAGATA	1	0.000233458
CATG/CATG	1	0.000233458
AAATTG/CAATTT	1	0.000233458
GAGAGAGATG/CATCTCTCTC	1	0.000233458
TAATC/GATTA	1	0.000233458
CTCCCT/AGGGAG	1	0.000233458
ATTCC/GGAAT	1	0.000233458
GAGGGA/TCCCTC	1	0.000233458
AATGC/GCATT	1	0.000233458
ATATTT/AAATAT	1	0.000233458
GGTTGCGGGT/ACCCGCAACC	1	0.000233458
TCATCC/GGATGA	1	0.000233458
ACCAAC/GTTGGT	1	0.000233458
CTTAA/TTAAG	1	0.000233458
CTCTCCT/AGGAGAG	1	0.000233458
TGTTGTTGG/CCAACAACA	1	0.000233458
TTTCTTCTTC/GAAGAAGAAA	1	0.000233458
TTTTGT/ACAAAA	1	0.000233458
CAGTCTGT/ACAGACTG	1	0.000233458
GATG/CATC	1	0.000233458
GTGTGTGCGT/ACGCACACAC	1	0.000233458
AAAGAAGAAG/CTTCTTCTTT	1	0.000233458
TTCTATCTC/GAGATAGAA	1	0.000233458
CTCTCCCTCT/AGAGGGAGAG	1	0.000233458
GGAGA/TCTCC	1	0.000233458
ATTAGA/TCTAAT	1	0.000233458
CCTGG/CCAGG	1	0.000233458
ATAGAA/TTCTAT	1	0.000233458
TTCTCC/GGAGAA	1	0.000233458
GGTG/CACC	1	0.000233458
GTTCGTTT/AAACGAAC	1	0.000233458
AAATTAC/GTAATTT	1	0.000233458
GTCTAT/ATAGAC	1	0.000233458
GTAAAT/ATTTAC	1	0.000233458
AGAAAAGAA/TTCTTTTCT	1	0.000233458
AAATGT/ACATTT	1	0.000233458
TTCAAT/ATTGAA	1	0.000233458
TCAATT/AATTGA	1	0.000233458
TGAGAGAGAG/CTCTCTCTCA	1	0.000233458
CATCAACAA/TTGTTGATG	1	0.000233458
AAAGAAAGA/TCTTTCTTT	1	0.000233458
TACTTC/GAAGTA	1	0.000233458
GGGCA/TGCCC	1	0.000233458
TCCTTC/GAAGGA	1	0.000233458
CGCT/AGCG	1	0.000233458
TTAAATAAAT/ATTTATTTAA	1	0.000233458
TGTTGGTGT/ACACCAACA	1	0.000233458
CACAGA/TCTGTG	1	0.000233458
TAATTG/CAATTA	1	0.000233458
CTTCTTC/GAAGAAG	1	0.000233458
AAGTTT/AAACTT	1	0.000233458
AATGG/CCATT	1	0.000233458
TGTTAT/ATAACA	1	0.000233458
CCCA/TGGG	1	0.000233458
TATCTCTC/GAGAGATA	1	0.000233458
GAGGAA/TTCCTC	1	0.000233458
TTTGTAAT/ATTACAAA	1	0.000233458
GAGTT/AACTC	1	0.000233458
AATAATA/TATTATT	1	0.000233458
TTTGTTG/CAACAAA	1	0.000233458
TAACAA/TTGTTA	1	0.000233458
TTTTTTTTA/TAAAAAAAA	1	0.000233458
TATGC/GCATA	1	0.000233458
GAAGAAAGAA/TTCTTTCTTC	1	0.000233458
CTCTAC/GTAGAG	1	0.000233458
AAGAGAGGG/CCCTCTCTT	1	0.000233458
TTGTAAA/TTTACAA	1	0.000233458
TAAGAA/TTCTTA	1	0.000233458
TTATTTA/TAAATAA	1	0.000233458
GTGGTGTTG/CAACACCAC	1	0.000233458
GGATA/TATCC	1	0.000233458
AGAAGG/CCTTCT	1	0.000233458
TTAATATAA/TTATATTAA	1	0.000233458
TAGAAT/ATTCTA	1	0.000233458
TAGTAA/TTACTA	1	0.000233458
TTCTTCTTCT/AGAAGAAGAA	1	0.000233458
AAATAC/GTATTT	1	0.000233458
AACGAACA/TGTTCGTT	1	0.000233458
GAGAGAAAGA/TCTTTCTCTC	1	0.000233458
GAGAGGA/TCCTCTC	1	0.000233458
TAAGAG/CTCTTA	1	0.000233458
GATAT/ATATC	1	0.000233458
GCGTGTGTGT/ACACACACGC	1	0.000233458
GAGCGA/TCGCTC	1	0.000233458
CGGGG/CCCCG	1	0.000233458
ACCCA/TGGGT	1	0.000233458
CGCAC/GTGCG	1	0.000233458
GAGAGGGA/TCCCTCTC	1	0.000233458
AGGTTAGGTC/GACCTAACCT	1	0.000233458
GGCAGAGA/TCTCTGCC	1	0.000233458
ATTAA/TTAAT	1	0.000233458
TGTGTCTG/CAGACACA	1	0.000233458
GTCTCTCTCT/AGAGAGAGAC	1	0.000233458
GGTTGT/ACAACC	1	0.000233458
AAGAAAGAAG/CTTCTTTCTT	1	0.000233458
TTCTTT/AAAGAA	1	0.000233458
GTAATT/AATTAC	1	0.000233458
CCCCTC/GAGGGG	1	0.000233458
TCTCTGTCTG/CAGACAGAGA	1	0.000233458
GAGAC/GTCTC	1	0.000233458
AAACAAC/GTTGTTT	1	0.000233458
CTCTCTGT/ACAGAGAG	1	0.000233458
GCGTGT/ACACGC	1	0.000233458
TGTCTCTC/GAGAGACA	1	0.000233458
TATCG/CGATA	1	0.000233458
ATAATT/AATTAT	1	0.000233458
TCATTTCAT/ATGAAATGA	1	0.000233458
CCGC/GCGG	1	0.000233458
TCTGTCTGTC/GACAGACAGA	1	0.000233458
TTTCTCTT/AAGAGAAA	1	0.000233458
ATTTATTC/GAATAAAT	1	0.000233458
GGTTGCG/CGCAACC	1	0.000233458
AAGTAT/ATACTT	1	0.000233458
ATTTGA/TCAAAT	1	0.000233458
AGAGAGA/TCTCTCT	1	0.000233458
TTGTAT/ATACAA	1	0.000233458
GAGTGA/TCACTC	1	0.000233458
CACCAG/CTGGTG	1	0.000233458
GAAAGAG/CTCTTTC	1	0.000233458
AGGGAGAG/CTCTCCCT	1	0.000233458
GCCT/AGGC	1	0.000233458
ATTAG/CTAAT	1	0.000233458
ATAAAAT/ATTTTAT	1	0.000233458
AGAGAGCGAG/CTCGCTCTCT	1	0.000233458
GAACAAAC/GTTTGTTC	1	0.000233458
AGAAAGAGAC/GTCTCTTTCT	1	0.000233458
AAGGAGAGAT/ATCTCTCCTT	1	0.000233458
TCTTCC/GGAAGA	1	0.000233458
ATATTTGA/TCAAATAT	1	0.000233458
CCATC/GATGG	1	0.000233458
GAGAAGAGA/TCTCTTCTC	1	0.000233458
TGTAG/CTACA	1	0.000233458
TCTTTCTTTC/GAAAGAAAGA	1	0.000233458
ATCTCT/AGAGAT	1	0.000233458
AGATAG/CTATCT	1	0.000233458
ATTTCATTC/GAATGAAAT	1	0.000233458
GGGGAG/CTCCCC	1	0.000233458
ACTAAATA/TATTTAGT	1	0.000233458
CATCG/CGATG	1	0.000233458
GTGTGTGC/GCACACAC	1	0.000233458
AATGAATGA/TCATTCATT	1	0.000233458
CATTCATTT/AAATGAATG	1	0.000233458
GACACA/TGTGTC	1	0.000233458
GAGAGAAGA/TCTTCTCTC	1	0.000233458
AGAAAGAG/CTCTTTCT	1	0.000233458
TGAGG/CCTCA	1	0.000233458
TAAATG/CATTTA	1	0.000233458
TCTGTCTCTC/GAGAGACAGA	1	0.000233458
ACGAG/CTCGT	1	0.000233458
ATTACA/TGTAAT	1	0.000233458
CACTA/TAGTG	1	0.000233458
AATGA/TCATT	1	0.000233458
AATTTAC/GTAAATT	1	0.000233458
CAGC/GCTG	1	0.000233458
TATTTG/CAAATA	1	0.000233458
AGAGATAG/CTATCTCT	1	0.000233458
TTGTTGT/ACAACAA	1	0.000233458
CTCTCA/TGAGAG	1	0.000233458
ACCG/CGGT	1	0.000233458
GTGGTT/AACCAC	1	0.000233458
ACATC/GATGT	1	0.000233458
ATTGGT/ACCAAT	1	0.000233458
ATCTCGCGAG/CTCGCGAGAT	1	0.000233458
TGGGA/TCCCA	1	0.000233458
AAAAGA/TCTTTT	1	0.000233458
GGAAGAGA/TCTCTTCC	1	0.000233458
GAGAGTGA/TCACTCTC	1	0.000233458
TGTGGT/ACCACA	1	0.000233458
total_above	total_above	total_above
565	428342	999999999999981

## Sheet: Grouped pair Motifs
Di-nucleotides	Total	Percentage		Top Grouped Motifs	Percentage
GA/TC	156727	36.5892		GA/TC	36.5892
AG/CT	136559	31.8808		AG/CT	31.8808
CA/TG	14478	3.38001		CA/TG	3.38001
AC/GT	12080	2.82018		AC/GT	2.82018
TA/TA	11384	2.65769		TA/TA	2.65769
AT/AT	8696	2.03015		AT/AT	2.03015
GC/GC	220	0.0513608		ATT/AAT	1.89148
CG/CG	83	0.019377		ATA/TAT	1.6781
Total	340227	79.4288		ACA/TGT	1.62814
				TAA/TTA	1.38838
Tri-nucleotides	Total	Percentage		AAC/GTT	1.14815
ATT/AAT	8102	1.89148		TTG/CAA	1.09515
ATA/TAT	7188	1.6781		AAG/CTT	0.94037
ACA/TGT	6974	1.62814		OTROS	10.8722
TAA/TTA	5947	1.38838		TOTAL	100
AAC/GTT	4918	1.14815
TTG/CAA	4691	1.09515
AAG/CTT	4028	0.94037
GAA/TTC	3794	0.885741
TCT/AGA	3405	0.794926
CTC/GAG	1972	0.46038
TCA/TGA	1882	0.439369		Nucleotide Motif	Total	Percentage
CAT/ATG	1636	0.381938		di-	340227	79.4288
ATC/GAT	1366	0.318904		tri-	61839	14.4368
AGG/CCT	1107	0.258438		tetra-	20902	4.87975
GGA/TCC	1082	0.252602		penta-	4577	1.06854
GTA/TAC	793	0.185132		hexa-	450	0.105056
CTA/TAG	598	0.139608		hepta-	39	0.00910487
AGT/ACT	400	0.0933833		octa-	132	0.0308165
CAG/CTG	376	0.0877803		nona-	81	0.0189101
TGG/CCA	310	0.0723721		deca-	95	0.0221785
TGC/GCA	277	0.064668		TOTAL	428342	100
GCT/AGC	273	0.0637341
GTG/CAC	236	0.0550962
ACC/GGT	200	0.0466917
GCG/CGC	75	0.0175094
CGG/CCG	70	0.0163421
GGC/GCC	64	0.0149413
GTC/GAC	33	0.00770412
TCG/CGA	22	0.00513608
ACG/CGT	20	0.00466917
Total	61839	14.4368
Tetra-nucleotides	Total	Percentage
TAGG/CCTA	2084	0.486527
CATA/TATG	1943	0.453609
GTAG/CTAC	1729	0.403649
GTTT/AAAC	1096	0.25587
CGTC/GACG	1058	0.246999
ATGT/ACAT	993	0.231824
TTTA/TAAA	980	0.228789
AATA/TATT	810	0.189101
AAAT/ATTT	809	0.188868
TGTA/TACA	742	0.173226
GTTC/GAAC	595	0.138908
GTAT/ATAC	592	0.138207
TTAT/ATAA	520	0.121398
GGTA/TACC	456	0.106457
CAGA/TCTG	426	0.0994532
CTGT/ACAG	418	0.0975856
GACA/TGTC	397	0.0926829
CAAA/TTTG	367	0.0856792
TGTT/AACA	275	0.064201
GTCT/AGAC	269	0.0628003
AACG/CGTT	268	0.0625668
ACAA/TTGT	261	0.0609326
TCTT/AAGA	228	0.0532285
AAAG/CTTT	196	0.0457578
GAGG/CCTC	189	0.0441236
CGGA/TCCG	182	0.0424894
ACGA/TCGT	181	0.042256
AGAT/ATCT	180	0.0420225
CTCC/GGAG	174	0.0406217
AGAA/TTCT	172	0.0401548
GAAA/TTTC	170	0.0396879
TCCC/GGGA	154	0.0359526
AGGG/CCCT	116	0.0270812
AGGT/ACCT	113	0.0263808
TGAA/TTCA	110	0.0256804
TATC/GATA	105	0.0245131
GGAC/GTCC	96	0.022412
ACCA/TGGT	86	0.0200774
GAAT/ATTC	86	0.0200774
TTGG/CCAA	86	0.0200774
TCAT/ATGA	80	0.0186767
TCAA/TTGA	79	0.0184432
AGTA/TACT	78	0.0182097
AATC/GATT	77	0.0179763
CTAT/ATAG	67	0.0156417
ATTG/CAAT	65	0.0151748
TGAG/CTCA	54	0.0126067
ATCA/TGAT	51	0.0119064
ACTC/GAGT	50	0.0116729
AATG/CATT	49	0.0114395
TTCG/CGAA	49	0.0114395
TCTA/TAGA	46	0.0107391
GTGA/TCAC	41	0.00957179
GTAA/TTAC	36	0.0084045
CAAG/CTTG	33	0.00770412
AGTG/CACT	30	0.00700375
TTGC/GCAA	30	0.00700375
ACGG/CCGT	27	0.00630337
CTTA/TAAG	22	0.00513608
AAGT/ACTT	20	0.00466917
GTAC/GTAC	17	0.00396879
TTAG/CTAA	16	0.00373533
GTGC/GCAC	13	0.00303496
GCGT/ACGC	11	0.00256804
CAGT/ACTG	10	0.00233458
GAAG/CTTC	10	0.00233458
TAAT/ATTA	10	0.00233458
TTCC/GGAA	10	0.00233458
CAAC/GTTG	8	0.00186767
CGCA/TGCG	8	0.00186767
GTCA/TGAC	7	0.00163421
AAGC/GCTT	6	0.00140075
AAGG/CCTT	6	0.00140075
TCCT/AGGA	6	0.00140075
TTAA/TTAA	6	0.00140075
GTTA/TAAC	5	0.00116729
TACG/CGTA	5	0.00116729
TCAG/CTGA	5	0.00116729
TGCT/AGCA	5	0.00116729
AACT/AGTT	4	0.000933833
CGTG/CACG	4	0.000933833
GGCA/TGCC	4	0.000933833
AATT/AATT	3	0.000700375
ACTA/TAGT	3	0.000700375
ACGT/ACGT	2	0.000466917
AGTC/GACT	2	0.000466917
ATGC/GCAT	2	0.000466917
CCTG/CAGG	2	0.000466917
CGAG/CTCG	2	0.000466917
GGGC/GCCC	2	0.000466917
GGTT/AACC	2	0.000466917
ACCG/CGGT	1	0.000233458
CAGC/GCTG	1	0.000233458
CATG/CATG	1	0.000233458
CCCA/TGGG	1	0.000233458
CCGC/GCGG	1	0.000233458
CGCT/AGCG	1	0.000233458
GATG/CATC	1	0.000233458
GCCT/AGGC	1	0.000233458
GCGA/TCGC	1	0.000233458
GGTG/CACC	1	0.000233458
Total	20902	4.87975
Penta-nucleotides	Total	Percentage
AGGTT/AACCT	993	0.231824
GGTTA/TAACC	849	0.198206
ACCTA/TAGGT	485	0.113227
TTAGG/CCTAA	232	0.0541623
GTTAG/CTAAC	149	0.0347853
TATTC/GAATA	107	0.02498
TTACA/TGTAA	99	0.0231124
GATAA/TTATC	81	0.0189101
TATCT/AGATA	76	0.0177428
TCTAT/ATAGA	68	0.0158752
ATCTT/AAGAT	62	0.0144744
TTCTA/TAGAA	56	0.0130737
ATTAC/GTAAT	54	0.0126067
ATTCT/AGAAT	53	0.0123733
CAATA/TATTG	50	0.0116729
TAAGA/TCTTA	50	0.0116729
TTGTA/TACAA	49	0.0114395
TTCAA/TTGAA	41	0.00957179
AATAG/CTATT	40	0.00933833
GTATT/AATAC	36	0.0084045
ATAAG/CTTAT	35	0.00817104
ACAAT/ATTGT	34	0.00793758
ATACA/TGTAT	32	0.00747067
TAACT/AGTTA	29	0.00677029
AGAGA/TCTCT	26	0.00606992
ATGGT/ACCAT	25	0.00583646
ATGTA/TACAT	25	0.00583646
TTGTG/CACAA	25	0.00583646
AATGT/ACATT	24	0.005603
GGTTG/CAACC	24	0.005603
ATTGA/TCAAT	22	0.00513608
TAATG/CATTA	22	0.00513608
AAAAC/GTTTT	20	0.00466917
CTGTA/TACAG	20	0.00466917
AACCC/GGGTT	19	0.00443571
CAATT/AATTG	19	0.00443571
CTCTC/GAGAG	19	0.00443571
TATTA/TAATA	19	0.00443571
AAGAG/CTCTT	18	0.00420225
GTTTA/TAAAC	18	0.00420225
TTCTC/GAGAA	17	0.00396879
CAAAA/TTTTG	16	0.00373533
CAACA/TGTTG	16	0.00373533
TTATG/CATAA	15	0.00350187
TTTTA/TAAAA	15	0.00350187
CTATA/TATAG	14	0.00326842
AAATA/TATTT	13	0.00303496
TATAT/ATATA	13	0.00303496
AGTTT/AAACT	12	0.0028015
GTTAT/ATAAC	12	0.0028015
TTTTC/GAAAA	12	0.0028015
AACAT/ATGTT	11	0.00256804
TTTAT/ATAAA	11	0.00256804
TAGTA/TACTA	10	0.00233458
CTTCT/AGAAG	9	0.00210112
TTTGT/ACAAA	9	0.00210112
ATAGT/ACTAT	8	0.00186767
ATCAA/TTGAT	8	0.00186767
GTGTA/TACAC	8	0.00186767
TATAC/GTATA	8	0.00186767
TGAAT/ATTCA	8	0.00186767
TTTGA/TCAAA	8	0.00186767
GTTCG/CGAAC	7	0.00163421
TAAAT/ATTTA	7	0.00163421
AAAAT/ATTTT	6	0.00140075
ATAAT/ATTAT	6	0.00140075
ATACC/GGTAT	6	0.00140075
CATGT/ACATG	6	0.00140075
GAAGA/TCTTC	6	0.00140075
GAATT/AATTC	6	0.00140075
TATAA/TTATA	6	0.00140075
AAACA/TGTTT	5	0.00116729
CATAC/GTATG	5	0.00116729
CCTCT/AGAGG	5	0.00116729
CTATG/CATAG	5	0.00116729
TATGT/ACATA	5	0.00116729
TGTTA/TAACA	5	0.00116729
TTTCT/AGAAA	5	0.00116729
AATTA/TAATT	4	0.000933833
ATATT/AATAT	4	0.000933833
GTTAA/TTAAC	4	0.000933833
TTATT/AATAA	4	0.000933833
TTTAA/TTAAA	4	0.000933833
AAATC/GATTT	3	0.000700375
ACACA/TGTGT	3	0.000700375
ATTTG/CAAAT	3	0.000700375
CAGCG/CGCTG	3	0.000700375
CGACG/CGTCG	3	0.000700375
GGCAG/CTGCC	3	0.000700375
GGGGA/TCCCC	3	0.000700375
GGTAA/TTACC	3	0.000700375
TCTTT/AAAGA	3	0.000700375
AAAAG/CTTTT	2	0.000466917
AACAG/CTGTT	2	0.000466917
AACTA/TAGTT	2	0.000466917
AATCA/TGATT	2	0.000466917
AATTT/AAATT	2	0.000466917
ACGTT/AACGT	2	0.000466917
ACTAC/GTAGT	2	0.000466917
AGGTG/CACCT	2	0.000466917
AGTAT/ATACT	2	0.000466917
AGTGT/ACACT	2	0.000466917
ATAGC/GCTAT	2	0.000466917
ATGTC/GACAT	2	0.000466917
CACAT/ATGTG	2	0.000466917
CAGAG/CTCTG	2	0.000466917
CCTGC/GCAGG	2	0.000466917
GTGGT/ACCAC	2	0.000466917
GTTGG/CCAAC	2	0.000466917
TAAAG/CTTTA	2	0.000466917
TATGG/CCATA	2	0.000466917
TGTCA/TGACA	2	0.000466917
TTGTT/AACAA	2	0.000466917
TTTAC/GTAAA	2	0.000466917
TTTAG/CTAAA	2	0.000466917
AATGA/TCATT	1	0.000233458
AATGC/GCATT	1	0.000233458
AATGG/CCATT	1	0.000233458
ACATC/GATGT	1	0.000233458
ACCCA/TGGGT	1	0.000233458
ACGAG/CTCGT	1	0.000233458
ATTAA/TTAAT	1	0.000233458
ATTAG/CTAAT	1	0.000233458
ATTCC/GGAAT	1	0.000233458
CACTA/TAGTG	1	0.000233458
CATCG/CGATG	1	0.000233458
CCATC/GATGG	1	0.000233458
CCTGG/CCAGG	1	0.000233458
CGCAC/GTGCG	1	0.000233458
CGGGG/CCCCG	1	0.000233458
CTTAA/TTAAG	1	0.000233458
GAAAT/ATTTC	1	0.000233458
GAGAC/GTCTC	1	0.000233458
GAGTT/AACTC	1	0.000233458
GATAG/CTATC	1	0.000233458
GATAT/ATATC	1	0.000233458
GGAGA/TCTCC	1	0.000233458
GGATA/TATCC	1	0.000233458
GGGAG/CTCCC	1	0.000233458
GGGCA/TGCCC	1	0.000233458
GGTAG/CTACC	1	0.000233458
GTTGT/ACAAC	1	0.000233458
TAATC/GATTA	1	0.000233458
TATCG/CGATA	1	0.000233458
TATGC/GCATA	1	0.000233458
TGAGG/CCTCA	1	0.000233458
TGGGA/TCCCA	1	0.000233458
TGGTA/TACCA	1	0.000233458
TGTAG/CTACA	1	0.000233458
TTACT/AGTAA	1	0.000233458
Total	4577	1.06854
Hexa-nucleotides	Total	Percentage
GAGAAA/TTTCTC	27	0.00630337
TACTTA/TAAGTA	26	0.00606992
GAGAGC/GCTCTC	20	0.00466917
AAAGAG/CTCTTT	19	0.00443571
AAATTC/GAATTT	19	0.00443571
TCTCTT/AAGAGA	18	0.00420225
TTCTCT/AGAGAA	17	0.00396879
TAGAGA/TCTCTA	14	0.00326842
TCTTTC/GAAAGA	10	0.00233458
CACCAA/TTGGTG	9	0.00210112
TTATAC/GTATAA	9	0.00210112
CAACAC/GTGTTG	8	0.00186767
CGCTCT/AGAGCG	8	0.00186767
TGGTGT/ACACCA	8	0.00186767
TGTCTC/GAGACA	8	0.00186767
AATGTA/TACATT	7	0.00163421
AGACAG/CTGTCT	7	0.00163421
ATGTAA/TTACAT	7	0.00163421
CCCTCT/AGAGGG	7	0.00163421
CGCACA/TGTGCG	7	0.00163421
GAGAGG/CCTCTC	7	0.00163421
ATAAGT/ACTTAT	6	0.00140075
CTCTGT/ACAGAG	6	0.00140075
GGGAGA/TCTCCC	6	0.00140075
GGTGTT/AACACC	6	0.00140075
AATTCA/TGAATT	5	0.00116729
CTTATA/TATAAG	5	0.00116729
GTCTCT/AGAGAC	5	0.00116729
TAATTC/GAATTA	5	0.00116729
TTGTAA/TTACAA	5	0.00116729
AAGTAC/GTACTT	4	0.000933833
ATAGAG/CTCTAT	4	0.000933833
ATTGTA/TACAAT	4	0.000933833
CACTCT/AGAGTG	4	0.000933833
CTTTCT/AGAAAG	4	0.000933833
GGAGAG/CTCTCC	4	0.000933833
TATGTG/CACATA	4	0.000933833
TCTCTG/CAGAGA	4	0.000933833
ATTGTT/AACAAT	3	0.000700375
CTCTCG/CGAGAG	3	0.000700375
GCGAGA/TCTCGC	3	0.000700375
GTGAGA/TCTCAC	3	0.000700375
TCTGTC/GACAGA	3	0.000700375
TGCATA/TATGCA	3	0.000700375
TTATTG/CAATAA	3	0.000700375
AATTTG/CAAATT	2	0.000466917
AGAATT/AATTCT	2	0.000466917
AGTATA/TATACT	2	0.000466917
ATACAC/GTGTAT	2	0.000466917
ATTCAA/TTGAAT	2	0.000466917
CGTGTG/CACACG	2	0.000466917
GCACAC/GTGTGC	2	0.000466917
TCCTCT/AGAGGA	2	0.000466917
TTATTT/AAATAA	2	0.000466917
AAAAGA/TCTTTT	1	0.000233458
AAATAC/GTATTT	1	0.000233458
AAATGT/ACATTT	1	0.000233458
AAATTG/CAATTT	1	0.000233458
AAGAAC/GTTCTT	1	0.000233458
AAGTAT/ATACTT	1	0.000233458
AAGTTT/AAACTT	1	0.000233458
ACAAAC/GTTTGT	1	0.000233458
ACCAAC/GTTGGT	1	0.000233458
AGAAGG/CCTTCT	1	0.000233458
AGAATA/TATTCT	1	0.000233458
AGAATG/CATTCT	1	0.000233458
AGATAG/CTATCT	1	0.000233458
ATAAAA/TTTTAT	1	0.000233458
ATAATT/AATTAT	1	0.000233458
ATAGAA/TTCTAT	1	0.000233458
ATATCT/AGATAT	1	0.000233458
ATATGT/ACATAT	1	0.000233458
ATATTT/AAATAT	1	0.000233458
ATCTCT/AGAGAT	1	0.000233458
ATTACA/TGTAAT	1	0.000233458
ATTAGA/TCTAAT	1	0.000233458
ATTGGT/ACCAAT	1	0.000233458
ATTTGA/TCAAAT	1	0.000233458
CACAGA/TCTGTG	1	0.000233458
CACCAG/CTGGTG	1	0.000233458
CCCCTC/GAGGGG	1	0.000233458
CTCCCT/AGGGAG	1	0.000233458
CTCTAC/GTAGAG	1	0.000233458
CTCTCA/TGAGAG	1	0.000233458
GAAGAG/CTCTTC	1	0.000233458
GACACA/TGTGTC	1	0.000233458
GAGAGT/ACTCTC	1	0.000233458
GAGCGA/TCGCTC	1	0.000233458
GAGGAA/TTCCTC	1	0.000233458
GAGGGA/TCCCTC	1	0.000233458
GAGTGA/TCACTC	1	0.000233458
GCGTGT/ACACGC	1	0.000233458
GGGGAG/CTCCCC	1	0.000233458
GGTTGT/ACAACC	1	0.000233458
GTAAAT/ATTTAC	1	0.000233458
GTAATT/AATTAC	1	0.000233458
GTCTAT/ATAGAC	1	0.000233458
GTGGTT/AACCAC	1	0.000233458
TAAATG/CATTTA	1	0.000233458
TAACAA/TTGTTA	1	0.000233458
TAAGAA/TTCTTA	1	0.000233458
TAAGAG/CTCTTA	1	0.000233458
TAATTG/CAATTA	1	0.000233458
TACAAA/TTTGTA	1	0.000233458
TACTTC/GAAGTA	1	0.000233458
TAGAAT/ATTCTA	1	0.000233458
TAGTAA/TTACTA	1	0.000233458
TATCTC/GAGATA	1	0.000233458
TATTTG/CAAATA	1	0.000233458
TCAATT/AATTGA	1	0.000233458
TCATCC/GGATGA	1	0.000233458
TCATCT/AGATGA	1	0.000233458
TCCTTC/GAAGGA	1	0.000233458
TCTTCC/GGAAGA	1	0.000233458
TGGGAC/GTCCCA	1	0.000233458
TGTGGT/ACCACA	1	0.000233458
TGTTAT/ATAACA	1	0.000233458
TTCAAT/ATTGAA	1	0.000233458
TTCTCC/GGAGAA	1	0.000233458
TTCTTT/AAAGAA	1	0.000233458
TTGTAT/ATACAA	1	0.000233458
TTTTGT/ACAAAA	1	0.000233458
Total	450	0.105056
Hepta-nucleotides	Total	Percentage
CCTCTCT/AGAGAGG	6	0.00140075
CTCTCTC/GAGAGAG	5	0.00116729
AAAGAAG/CTTCTTT	3	0.000700375
TGTAAAT/ATTTACA	3	0.000700375
AAGAGAG/CTCTCTT	2	0.000466917
GGAGAGA/TCTCTCC	2	0.000466917
TTCTCTC/GAGAGAA	2	0.000466917
AAACAAC/GTTGTTT	1	0.000233458
AAATTAC/GTAATTT	1	0.000233458
AATAATA/TATTATT	1	0.000233458
AATTTAC/GTAAATT	1	0.000233458
AGAGAGA/TCTCTCT	1	0.000233458
ATAAAAT/ATTTTAT	1	0.000233458
ATAAATT/AATTTAT	1	0.000233458
CTCTCCT/AGGAGAG	1	0.000233458
CTTCTTC/GAAGAAG	1	0.000233458
GAAAGAG/CTCTTTC	1	0.000233458
GAGAGGA/TCCTCTC	1	0.000233458
GGTTGCG/CGCAACC	1	0.000233458
TTATTTA/TAAATAA	1	0.000233458
TTGTAAA/TTTACAA	1	0.000233458
TTGTTGT/ACAACAA	1	0.000233458
TTTGTTG/CAACAAA	1	0.000233458
Total	39	0.00910487
Octa-nucleotides	Total	Percentage
ACAGACAC/GTGTCTGT	24	0.005603
TGTCTGTG/CACAGACA	22	0.00513608
TGTATGTG/CACATACA	9	0.00210112
TGTGTGTC/GACACACA	7	0.00163421
CACACATA/TATGTGTG	6	0.00140075
CCTCTCTC/GAGAGAGG	4	0.000933833
GGAGAGAG/CTCTCTCC	4	0.000933833
GTCTCTCT/AGAGAGAC	4	0.000933833
AAAGAGAG/CTCTCTTT	3	0.000700375
CCCTCTCT/AGAGAGGG	3	0.000700375
GTGTGTCT/AGACACAC	3	0.000700375
TCTCTCCC/GGGAGAGA	3	0.000700375
AAGAGAGA/TCTCTCTT	2	0.000466917
CACACACG/CGTGTGTG	2	0.000466917
CTGACTTA/TAAGTCAG	2	0.000466917
GCGAGAGA/TCTCTCGC	2	0.000466917
GCTCTCTC/GAGAGAGC	2	0.000466917
TTCTCTCT/AGAGAGAA	2	0.000466917
TTTCTCTC/GAGAGAAA	2	0.000466917
AACGAACA/TGTTCGTT	1	0.000233458
ACGAATGA/TCATTCGT	1	0.000233458
ACTAAATA/TATTTAGT	1	0.000233458
AGAAAGAG/CTCTTTCT	1	0.000233458
AGAGAAAG/CTTTCTCT	1	0.000233458
AGAGATAG/CTATCTCT	1	0.000233458
AGGGAGAG/CTCTCCCT	1	0.000233458
ATATTTGA/TCAAATAT	1	0.000233458
ATTTATTC/GAATAAAT	1	0.000233458
CAGAGAGA/TCTCTCTG	1	0.000233458
CAGTCTGT/ACAGACTG	1	0.000233458
CGCTCTCT/AGAGAGCG	1	0.000233458
CTCTCTGT/ACAGAGAG	1	0.000233458
GAACAAAC/GTTTGTTC	1	0.000233458
GAGAGGGA/TCCCTCTC	1	0.000233458
GAGAGTGA/TCACTCTC	1	0.000233458
GGAAGAGA/TCTCTTCC	1	0.000233458
GGCAGAGA/TCTCTGCC	1	0.000233458
GTGTGTGC/GCACACAC	1	0.000233458
GTTCGTTT/AAACGAAC	1	0.000233458
TATCTCTC/GAGAGATA	1	0.000233458
TCCTCTCT/AGAGAGGA	1	0.000233458
TGTCTCTC/GAGAGACA	1	0.000233458
TGTGTCTG/CAGACACA	1	0.000233458
TTTCTCTT/AAGAGAAA	1	0.000233458
TTTGTAAT/ATTACAAA	1	0.000233458
Total	132	0.0308165
Nona-nucleotides
TAAAATAAA/TTTATTTTA	11	0.00256804
TTATTTTAT/ATAAAATAA	7	0.00163421
ATTTATTTT/AAAATAAAT	6	0.00140075
AATAAAATA/TATTTTATT	5	0.00116729
TAAATAAAA/TTTTATTTA	5	0.00116729
TATTTATTT/AAATAAATA	4	0.000933833
ATAAATAAA/TTTATTTAT	3	0.000700375
TTATTTATT/AATAAATAA	3	0.000700375
TTCTCTCTC/GAGAGAGAA	3	0.000700375
AAAAAGAAG/CTTCTTTTT	2	0.000466917
AAAGAGAGA/TCTCTCTTT	2	0.000466917
AGAGAGAGA/TCTCTCTCT	2	0.000466917
CTCTCTCTC/GAGAGAGAG	2	0.000466917
TGAATGAAA/TTTCATTCA	2	0.000466917
TGTTGGTGG/CCACCAACA	2	0.000466917
AAAGAAAGA/TCTTTCTTT	1	0.000233458
AAGAGAGGG/CCCTCTCTT	1	0.000233458
AATGAATGA/TCATTCATT	1	0.000233458
AGAAAAGAA/TTCTTTTCT	1	0.000233458
AGGAGAAGA/TCTTCTCCT	1	0.000233458
ATTAATATC/GATATTAAT	1	0.000233458
ATTTCATTC/GAATGAAAT	1	0.000233458
CATCAACAA/TTGTTGATG	1	0.000233458
CATTCATTT/AAATGAATG	1	0.000233458
CCTCTCTCT/AGAGAGAGG	1	0.000233458
GAGAAGAGA/TCTCTTCTC	1	0.000233458
GAGAGAAGA/TCTTCTCTC	1	0.000233458
GGAGAGAGA/TCTCTCTCC	1	0.000233458
GTGGTGTTG/CAACACCAC	1	0.000233458
TCATTTCAT/ATGAAATGA	1	0.000233458
TGTTGGTGT/ACACCAACA	1	0.000233458
TGTTGTTGG/CCAACAACA	1	0.000233458
TGTTTCTTC/GAAGAAACA	1	0.000233458
TTAATATAA/TTATATTAA	1	0.000233458
TTCTATCTC/GAGATAGAA	1	0.000233458
TTTCTTTTC/GAAAAGAAA	1	0.000233458
TTTTTTTTA/TAAAAAAAA	1	0.000233458
Total	81	0.0189101
Deca-nucleotides	Total	Percentage
TTTCTCTCTC/GAGAGAGAAA	13	0.00303496
AAAGAGAGAG/CTCTCTCTTT	6	0.00140075
AAGAGAGAGA/TCTCTCTCTT	5	0.00116729
AGAAAGAGAG/CTCTCTTTCT	3	0.000700375
AGAGACAGAC/GTCTGTCTCT	3	0.000700375
AGAGAGAGAA/TTCTCTCTCT	3	0.000700375
CCCGCAACCT/AGGTTGCGGG	3	0.000700375
GAGAGAGATA/TATCTCTCTC	3	0.000700375
GAGAGGGAGA/TCTCCCTCTC	3	0.000700375
GGGAGAGAGA/TCTCTCTCCC	3	0.000700375
GGTTGCGGGA/TCCCGCAACC	3	0.000700375
TCTCTCTTTC/GAAAGAGAGA	3	0.000700375
AGAGAAAGAG/CTCTTTCTCT	2	0.000466917
AGAGAGAAAG/CTTTCTCTCT	2	0.000466917
AGAGAGAGCG/CGCTCTCTCT	2	0.000466917
AGGTTGGGTT/AACCCAACCT	2	0.000466917
CCCTCTCTCT/AGAGAGAGGG	2	0.000466917
TAATGTGATG/CATCACATTA	2	0.000466917
TCTCTTTCTC/GAGAAAGAGA	2	0.000466917
AAAGAAGAAG/CTTCTTCTTT	1	0.000233458
AAGAAAGAAG/CTTCTTTCTT	1	0.000233458
AAGGAGAGAT/ATCTCTCCTT	1	0.000233458
ACTCTCTCTC/GAGAGAGAGT	1	0.000233458
ACTTACAGTA/TACTGTAAGT	1	0.000233458
AGAAAGAGAC/GTCTCTTTCT	1	0.000233458
AGAGAGCGAG/CTCGCTCTCT	1	0.000233458
AGGTTAGGTC/GACCTAACCT	1	0.000233458
ATCTCGCGAG/CTCGCGAGAT	1	0.000233458
CACACACACG/CGTGTGTGTG	1	0.000233458
CCTTCTCTCT/AGAGAGAAGG	1	0.000233458
CTCACTCACT/AGTGAGTGAG	1	0.000233458
CTCTCCCTCT/AGAGGGAGAG	1	0.000233458
GAAGAAAGAA/TTCTTTCTTC	1	0.000233458
GACAGAGACA/TGTCTCTGTC	1	0.000233458
GAGAGAAAGA/TCTTTCTCTC	1	0.000233458
GAGAGAGATG/CATCTCTCTC	1	0.000233458
GCGTGTGTGT/ACACACACGC	1	0.000233458
GGTTGCGGGT/ACCCGCAACC	1	0.000233458
GTCTCTCTCT/AGAGAGAGAC	1	0.000233458
GTGTGTGCGT/ACGCACACAC	1	0.000233458
GTTGGGTTAG/CTAACCCAAC	1	0.000233458
TCTCTGTCTG/CAGACAGAGA	1	0.000233458
TCTGTCTCTC/GAGAGACAGA	1	0.000233458
TCTGTCTGTC/GACAGACAGA	1	0.000233458
TCTTTCTTTC/GAAAGAAAGA	1	0.000233458
TGAGAGAGAG/CTCTCTCTCA	1	0.000233458
TTAAATAAAT/ATTTATTTAA	1	0.000233458
TTCTTCTTCT/AGAAGAAGAA	1	0.000233458
TTTCTTCTTC/GAAGAAGAAA	1	0.000233458
Total	95	0.0221785

## Sheet: SSR loci per Scaffold
Table S4
SeqID	SSR_loci	Loci_percentage	SeqSize	Frequency(SSRs/Mb)
>Tery6_s00005	132	0.0308165	481479	274.155
>Tery6_s00006	150	0.0350187	473887	316.531
>Tery6_s00007	189	0.0441236	456719	413.821
>Tery6_s00008	181	0.042256	454469	398.267
>Tery6_s00009	127	0.0296492	397409	319.57
>Tery6_s00010	153	0.0357191	388073	394.256
>Tery6_s00011	82	0.0191436	343582	238.662
>Tery6_s00012	213	0.0497266	331835	641.885
>Tery6_s00013	140	0.0326842	328875	425.694
>Tery6_s00014	88	0.0205443	326153	269.812
>Tery6_s00015	164	0.0382872	311998	525.644
>Tery6_s00016	218	0.0508939	308487	706.675
>Tery6_s00017	205	0.047859	308261	665.021
>Tery6_s00018	182	0.0424894	306455	593.888
>Tery6_s00019	106	0.0247466	304917	347.636
>Tery6_s00020	279	0.0651349	303043	920.661
>Tery6_s00021	83	0.019377	302335	274.53
>Tery6_s00022	150	0.0350187	296070	506.637
>Tery6_s00023	50	0.0116729	291045	171.795
>Tery6_s00024	209	0.0487928	288086	725.478
>Tery6_s00025	152	0.0354857	287664	528.394
>Tery6_s00026	89	0.0207778	285351	311.897
>Tery6_s00027	42	0.00980525	283414	148.193
>Tery6_s00028	52	0.0121398	283164	183.639
>Tery6_s00029	64	0.0149413	282479	226.566
>Tery6_s00030	110	0.0256804	281986	390.09
>Tery6_s00031	105	0.0245131	279812	375.252
>Tery6_s00032	164	0.0382872	279772	586.192
>Tery6_s00033	94	0.0219451	279455	336.369
>Tery6_s00034	105	0.0245131	274710	382.221
>Tery6_s00035	82	0.0191436	259150	316.419
>Tery6_s00036	40	0.00933833	257090	155.588
>Tery6_s00037	70	0.0163421	255939	273.503
>Tery6_s00038	99	0.0231124	251014	394.4
>Tery6_s00039	166	0.0387541	249854	664.388
>Tery6_s00040	354	0.0826442	248627	1423.82
>Tery6_s00041	209	0.0487928	248572	840.803
>Tery6_s00042	62	0.0144744	247202	250.807
>Tery6_s00043	74	0.0172759	245762	301.104
>Tery6_s00044	95	0.0221785	245435	387.068
>Tery6_s00045	74	0.0172759	244596	302.54
>Tery6_s00046	97	0.0226455	243959	397.608
>Tery6_s00047	176	0.0410887	242924	724.506
>Tery6_s00048	67	0.0156417	242274	276.546
>Tery6_s00049	77	0.0179763	241424	318.941
>Tery6_s00050	106	0.0247466	241415	439.078
>Tery6_s00051	198	0.0462247	236883	835.856
>Tery6_s00052	112	0.0261473	235993	474.59
>Tery6_s00053	92	0.0214782	234394	392.502
>Tery6_s00054	79	0.0184432	234211	337.303
>Tery6_s00055	187	0.0436567	233965	799.265
>Tery6_s00056	158	0.0368864	233670	676.167
>Tery6_s00057	103	0.0240462	229309	449.176
>Tery6_s00058	84	0.0196105	224858	373.569
>Tery6_s00059	85	0.019844	224463	378.682
>Tery6_s00060	60	0.0140075	224135	267.696
>Tery6_s00061	111	0.0259139	222783	498.243
>Tery6_s00062	48	0.011206	222187	216.034
>Tery6_s00063	49	0.0114395	221255	221.464
>Tery6_s00064	80	0.0186767	205051	390.147
>Tery6_s00065	223	0.0520612	215698	1033.85
>Tery6_s00066	75	0.0175094	214928	348.954
>Tery6_s00067	167	0.0389875	214429	778.813
>Tery6_s00068	60	0.0140075	214037	280.325
>Tery6_s00069	92	0.0214782	213821	430.266
>Tery6_s00070	81	0.0189101	212156	381.795
>Tery6_s00071	117	0.0273146	211754	552.528
>Tery6_s00072	68	0.0158752	206866	328.715
>Tery6_s00073	100	0.0233458	206484	484.299
>Tery6_s00074	45	0.0105056	206432	217.989
>Tery6_s00075	81	0.0189101	205665	393.844
>Tery6_s00076	74	0.0172759	203467	363.695
>Tery6_s00077	72	0.016809	203314	354.132
>Tery6_s00078	113	0.0263808	202547	557.895
>Tery6_s00079	65	0.0151748	201953	321.857
>Tery6_s00080	100	0.0233458	200962	497.607
>Tery6_s00081	147	0.0343184	200788	732.115
>Tery6_s00082	45	0.0105056	200303	224.66
>Tery6_s00083	135	0.0315169	200008	674.973
>Tery6_s00084	42	0.00980525	199822	210.187
>Tery6_s00085	157	0.036653	199479	787.05
>Tery6_s00086	50	0.0116729	198652	251.696
>Tery6_s00087	97	0.0226455	198389	488.938
>Tery6_s00088	93	0.0217116	197614	470.614
>Tery6_s00089	95	0.0221785	196797	482.731
>Tery6_s00090	102	0.0238127	195899	520.676
>Tery6_s00091	45	0.0105056	195152	230.589
>Tery6_s00092	79	0.0184432	194373	406.435
>Tery6_s00093	82	0.0191436	194168	422.315
>Tery6_s00094	100	0.0233458	192336	519.923
>Tery6_s00095	126	0.0294157	191795	656.951
>Tery6_s00097	76	0.0177428	190119	399.75
>Tery6_s00098	27	0.00630337	190039	142.076
>Tery6_s00099	82	0.0191436	188283	435.515
>Tery6_s00100	113	0.0263808	188223	600.352
>Tery6_s00101	74	0.0172759	187198	395.303
>Tery6_s00102	53	0.0123733	186617	284.004
>Tery6_s00103	74	0.0172759	185314	399.322
>Tery6_s00104	92	0.0214782	170516	539.539
>Tery6_s00105	58	0.0135406	183447	316.168
>Tery6_s00106	38	0.00887142	183137	207.495
>Tery6_s00107	39	0.00910487	182980	213.138
>Tery6_s00108	44	0.0102722	182854	240.629
>Tery6_s00109	186	0.0434232	182594	1018.65
>Tery6_s00110	178	0.0415556	182498	975.353
>Tery6_s00111	157	0.036653	178562	879.246
>Tery6_s00112	85	0.019844	181622	468.005
>Tery6_s00113	78	0.0182097	181563	429.603
>Tery6_s00114	34	0.00793758	181373	187.459
>Tery6_s00115	35	0.00817104	180478	193.929
>Tery6_s00116	54	0.0126067	180449	299.254
>Tery6_s00117	88	0.0205443	177929	494.579
>Tery6_s00118	34	0.00793758	177499	191.55
>Tery6_s00119	39	0.00910487	176849	220.527
>Tery6_s00120	27	0.00630337	176409	153.053
>Tery6_s00121	49	0.0114395	175695	278.892
>Tery6_s00122	70	0.0163421	175350	399.202
>Tery6_s00123	41	0.00957179	175330	233.845
>Tery6_s00124	30	0.00700375	175318	171.118
>Tery6_s00125	30	0.00700375	175123	171.308
>Tery6_s00126	84	0.0196105	174317	481.881
>Tery6_s00127	71	0.0165755	174093	407.828
>Tery6_s00128	102	0.0238127	173498	587.903
>Tery6_s00129	43	0.0100387	171541	250.669
>Tery6_s00130	150	0.0350187	170751	878.472
>Tery6_s00131	56	0.0130737	170665	328.128
>Tery6_s00132	105	0.0245131	170067	617.404
>Tery6_s00133	20	0.00466917	168058	119.007
>Tery6_s00134	74	0.0172759	168054	440.335
>Tery6_s00135	43	0.0100387	167576	256.6
>Tery6_s00136	50	0.0116729	166880	299.616
>Tery6_s00137	30	0.00700375	166744	179.917
>Tery6_s00138	44	0.0102722	166033	265.008
>Tery6_s00139	30	0.00700375	165930	180.799
>Tery6_s00140	134	0.0312834	165719	808.598
>Tery6_s00141	156	0.0364195	165621	941.91
>Tery6_s00142	61	0.014241	164050	371.838
>Tery6_s00143	180	0.0420225	164002	1097.55
>Tery6_s00144	66	0.0154082	163744	403.068
>Tery6_s00145	103	0.0240462	162908	632.259
>Tery6_s00146	107	0.02498	162716	657.587
>Tery6_s00147	119	0.0277815	162682	731.488
>Tery6_s00148	62	0.0144744	162147	382.369
>Tery6_s00149	109	0.025447	162110	672.383
>Tery6_s00150	55	0.0128402	161872	339.775
>Tery6_s00151	180	0.0420225	161793	1112.53
>Tery6_s00152	72	0.016809	161370	446.18
>Tery6_s00153	136	0.0317503	161249	843.416
>Tery6_s00154	44	0.0102722	154291	285.175
>Tery6_s00155	186	0.0434232	160833	1156.48
>Tery6_s00156	54	0.0126067	160280	336.91
>Tery6_s00157	44	0.0102722	159426	275.99
>Tery6_s00158	19	0.00443571	159229	119.325
>Tery6_s00159	46	0.0107391	159112	289.105
>Tery6_s00160	155	0.036186	158903	975.438
>Tery6_s00161	19	0.00443571	158409	119.943
>Tery6_s00162	49	0.0114395	157438	311.234
>Tery6_s00163	41	0.00957179	157369	260.534
>Tery6_s00164	112	0.0261473	157303	712.002
>Tery6_s00165	53	0.0123733	157276	336.987
>Tery6_s00166	24	0.005603	157274	152.6
>Tery6_s00167	67	0.0156417	157242	426.095
>Tery6_s00168	63	0.0147079	157231	400.684
>Tery6_s00169	134	0.0312834	157081	853.063
>Tery6_s00170	72	0.016809	156966	458.698
>Tery6_s00171	66	0.0154082	155907	423.329
>Tery6_s00172	72	0.016809	155698	462.434
>Tery6_s00173	54	0.0126067	155675	346.877
>Tery6_s00174	31	0.00723721	154972	200.036
>Tery6_s00175	42	0.00980525	154736	271.43
>Tery6_s00176	51	0.0119064	154392	330.328
>Tery6_s00177	39	0.00910487	153488	254.092
>Tery6_s00178	54	0.0126067	153334	352.172
>Tery6_s00179	57	0.0133071	152987	372.581
>Tery6_s00180	157	0.036653	152975	1026.31
>Tery6_s00181	90	0.0210112	152859	588.778
>Tery6_s00182	145	0.0338515	152597	950.215
>Tery6_s00183	35	0.00817104	152488	229.526
>Tery6_s00184	134	0.0312834	151707	883.282
>Tery6_s00185	67	0.0156417	151564	442.057
>Tery6_s00186	115	0.0268477	151204	760.562
>Tery6_s00187	50	0.0116729	151191	330.708
>Tery6_s00188	44	0.0102722	150653	292.062
>Tery6_s00189	151	0.0352522	149141	1012.46
>Tery6_s00190	36	0.0084045	148744	242.027
>Tery6_s00191	166	0.0387541	148505	1117.81
>Tery6_s00192	54	0.0126067	148102	364.614
>Tery6_s00193	138	0.0322172	147794	933.732
>Tery6_s00194	50	0.0116729	147667	338.6
>Tery6_s00195	96	0.022412	147647	650.199
>Tery6_s00196	68	0.0158752	147529	460.926
>Tery6_s00197	59	0.013774	147524	399.935
>Tery6_s00198	20	0.00466917	147308	135.77
>Tery6_s00199	102	0.0238127	147118	693.321
>Tery6_s00200	52	0.0121398	147105	353.489
>Tery6_s00201	149	0.0347853	147079	1013.06
>Tery6_s00202	86	0.0200774	147061	584.791
>Tery6_s00203	41	0.00957179	146785	279.32
>Tery6_s00204	51	0.0119064	146120	349.028
>Tery6_s00205	113	0.0263808	145939	774.296
>Tery6_s00206	32	0.00747067	145897	219.333
>Tery6_s00207	86	0.0200774	145713	590.201
>Tery6_s00208	25	0.00583646	144868	172.571
>Tery6_s00209	56	0.0130737	144780	386.794
>Tery6_s00210	76	0.0177428	144737	525.09
>Tery6_s00211	76	0.0177428	144465	526.079
>Tery6_s00212	40	0.00933833	144431	276.949
>Tery6_s00213	65	0.0151748	144379	450.204
>Tery6_s00214	54	0.0126067	144033	374.914
>Tery6_s00215	52	0.0121398	143218	363.083
>Tery6_s00216	33	0.00770412	142642	231.348
>Tery6_s00217	101	0.0235793	142640	708.076
>Tery6_s00218	35	0.00817104	142479	245.65
>Tery6_s00219	67	0.0156417	141993	471.854
>Tery6_s00220	46	0.0107391	141798	324.405
>Tery6_s00221	64	0.0149413	141599	451.981
>Tery6_s00222	26	0.00606992	141357	183.931
>Tery6_s00223	64	0.0149413	141152	453.412
>Tery6_s00224	152	0.0354857	140740	1080.01
>Tery6_s00225	59	0.013774	140540	419.809
>Tery6_s00226	47	0.0109725	140339	334.903
>Tery6_s00227	55	0.0128402	139823	393.354
>Tery6_s00228	264	0.061633	139450	1893.15
>Tery6_s00229	42	0.00980525	139368	301.36
>Tery6_s00230	57	0.0133071	139335	409.086
>Tery6_s00231	133	0.03105	139301	954.767
>Tery6_s00232	378	0.0882472	139127	2716.94
>Tery6_s00233	94	0.0219451	139006	676.23
>Tery6_s00234	21	0.00490262	138983	151.098
>Tery6_s00235	76	0.0177428	138815	547.491
>Tery6_s00236	97	0.0226455	138604	699.836
>Tery6_s00237	53	0.0123733	138007	384.038
>Tery6_s00238	39	0.00910487	137866	282.883
>Tery6_s00239	53	0.0123733	137189	386.328
>Tery6_s00240	22	0.00513608	137056	160.518
>Tery6_s00241	255	0.0595319	136534	1867.67
>Tery6_s00242	29	0.00677029	136324	212.728
>Tery6_s00243	18	0.00420225	136244	132.116
>Tery6_s00244	49	0.0114395	136012	360.262
>Tery6_s00245	66	0.0154082	135855	485.812
>Tery6_s00246	48	0.011206	135804	353.451
>Tery6_s00247	53	0.0123733	135785	390.323
>Tery6_s00248	32	0.00747067	135716	235.786
>Tery6_s00249	53	0.0123733	135694	390.585
>Tery6_s00250	64	0.0149413	135570	472.081
>Tery6_s00251	34	0.00793758	135014	251.826
>Tery6_s00252	26	0.00606992	134420	193.424
>Tery6_s00253	197	0.0459913	134341	1466.42
>Tery6_s00254	70	0.0163421	134117	521.932
>Tery6_s00255	111	0.0259139	133856	829.249
>Tery6_s00256	43	0.0100387	133826	321.313
>Tery6_s00257	112	0.0261473	133529	838.769
>Tery6_s00258	113	0.0263808	133404	847.051
>Tery6_s00259	33	0.00770412	133335	247.497
>Tery6_s00260	26	0.00606992	132252	196.594
>Tery6_s00261	26	0.00606992	132125	196.783
>Tery6_s00262	15	0.00350187	132086	113.562
>Tery6_s00263	78	0.0182097	131982	590.99
>Tery6_s00264	74	0.0172759	131923	560.933
>Tery6_s00265	30	0.00700375	131248	228.575
>Tery6_s00266	88	0.0205443	130962	671.951
>Tery6_s00267	88	0.0205443	130732	673.133
>Tery6_s00268	83	0.019377	130641	635.329
>Tery6_s00269	34	0.00793758	130321	260.894
>Tery6_s00270	75	0.0175094	129989	576.972
>Tery6_s00271	71	0.0165755	129896	546.591
>Tery6_s00272	49	0.0114395	129713	377.757
>Tery6_s00273	124	0.0289488	129597	956.812
>Tery6_s00274	93	0.0217116	129555	717.842
>Tery6_s00275	25	0.00583646	129501	193.049
>Tery6_s00276	62	0.0144744	129426	479.038
>Tery6_s00277	117	0.0273146	129414	904.075
>Tery6_s00278	67	0.0156417	129403	517.762
>Tery6_s00279	45	0.0105056	129234	348.206
>Tery6_s00280	37	0.00863796	129227	286.318
>Tery6_s00281	43	0.0100387	129035	333.243
>Tery6_s00282	50	0.0116729	128983	387.648
>Tery6_s00283	82	0.0191436	128859	636.354
>Tery6_s00284	24	0.005603	128479	186.801
>Tery6_s00285	60	0.0140075	128460	467.071
>Tery6_s00286	50	0.0116729	128027	390.543
>Tery6_s00287	226	0.0527616	127878	1767.31
>Tery6_s00288	99	0.0231124	127777	774.787
>Tery6_s00289	42	0.00980525	127569	329.234
>Tery6_s00290	114	0.0266142	127489	894.195
>Tery6_s00291	75	0.0175094	127364	588.863
>Tery6_s00292	48	0.011206	127227	377.278
>Tery6_s00293	44	0.0102722	127033	346.367
>Tery6_s00294	49	0.0114395	126981	385.885
>Tery6_s00295	81	0.0189101	126886	638.368
>Tery6_s00296	97	0.0226455	126712	765.515
>Tery6_s00297	99	0.0231124	126664	781.595
>Tery6_s00298	58	0.0135406	126649	457.959
>Tery6_s00299	48	0.011206	126594	379.165
>Tery6_s00300	75	0.0175094	126363	593.528
>Tery6_s00301	62	0.0144744	126191	491.319
>Tery6_s00302	19	0.00443571	126136	150.631
>Tery6_s00303	58	0.0135406	125851	460.862
>Tery6_s00304	76	0.0177428	125759	604.331
>Tery6_s00305	33	0.00770412	125517	262.913
>Tery6_s00306	44	0.0102722	125508	350.575
>Tery6_s00307	41	0.00957179	125281	327.264
>Tery6_s00308	45	0.0105056	125045	359.87
>Tery6_s00309	47	0.0109725	124761	376.72
>Tery6_s00310	24	0.005603	124684	192.487
>Tery6_s00311	73	0.0170425	124666	585.565
>Tery6_s00312	33	0.00770412	124565	264.922
>Tery6_s00313	63	0.0147079	124369	506.557
>Tery6_s00314	80	0.0186767	124326	643.47
>Tery6_s00315	28	0.00653683	124195	225.452
>Tery6_s00316	54	0.0126067	124130	435.028
>Tery6_s00317	67	0.0156417	124049	540.109
>Tery6_s00318	108	0.0252135	123958	871.263
>Tery6_s00319	55	0.0128402	123828	444.164
>Tery6_s00320	64	0.0149413	123418	518.563
>Tery6_s00321	79	0.0184432	123315	640.636
>Tery6_s00322	37	0.00863796	122787	301.335
>Tery6_s00323	21	0.00490262	122645	171.226
>Tery6_s00324	50	0.0116729	122453	408.32
>Tery6_s00325	89	0.0207778	122350	727.421
>Tery6_s00326	97	0.0226455	113717	852.995
>Tery6_s00327	89	0.0207778	122149	728.618
>Tery6_s00328	18	0.00420225	122113	147.404
>Tery6_s00329	53	0.0123733	121884	434.84
>Tery6_s00330	62	0.0144744	121644	509.684
>Tery6_s00331	20	0.00466917	121643	164.416
>Tery6_s00332	64	0.0149413	121498	526.758
>Tery6_s00333	103	0.0240462	121404	848.407
>Tery6_s00334	44	0.0102722	121231	362.943
>Tery6_s00335	183	0.0427229	121207	1509.81
>Tery6_s00336	76	0.0177428	121100	627.581
>Tery6_s00337	58	0.0135406	120961	479.493
>Tery6_s00338	108	0.0252135	120920	893.152
>Tery6_s00339	110	0.0256804	120903	909.82
>Tery6_s00340	98	0.0228789	120845	810.956
>Tery6_s00341	23	0.00536954	120792	190.41
>Tery6_s00342	99	0.0231124	120680	820.351
>Tery6_s00343	40	0.00933833	120630	331.592
>Tery6_s00344	28	0.00653683	120504	232.357
>Tery6_s00345	39	0.00910487	120190	324.486
>Tery6_s00346	51	0.0119064	120098	424.653
>Tery6_s00347	28	0.00653683	119922	233.485
>Tery6_s00348	81	0.0189101	119881	675.67
>Tery6_s00349	47	0.0109725	119681	392.711
>Tery6_s00350	31	0.00723721	119681	259.022
>Tery6_s00351	66	0.0154082	119672	551.507
>Tery6_s00352	125	0.0291823	119581	1045.32
>Tery6_s00353	27	0.00630337	119562	225.824
>Tery6_s00354	103	0.0240462	119351	863.001
>Tery6_s00355	54	0.0126067	119313	452.591
>Tery6_s00356	68	0.0158752	118833	572.232
>Tery6_s00357	27	0.00630337	118716	227.434
>Tery6_s00358	95	0.0221785	118690	800.404
>Tery6_s00359	50	0.0116729	118573	421.681
>Tery6_s00360	31	0.00723721	118368	261.895
>Tery6_s00361	51	0.0119064	118242	431.319
>Tery6_s00362	74	0.0172759	118093	626.625
>Tery6_s00363	25	0.00583646	118023	211.823
>Tery6_s00364	23	0.00536954	117788	195.266
>Tery6_s00365	69	0.0161086	117723	586.122
>Tery6_s00366	79	0.0184432	117662	671.415
>Tery6_s00367	20	0.00466917	117290	170.518
>Tery6_s00368	84	0.0196105	117198	716.736
>Tery6_s00369	36	0.0084045	117100	307.43
>Tery6_s00370	42	0.00980525	117026	358.895
>Tery6_s00371	50	0.0116729	116713	428.401
>Tery6_s00372	91	0.0212447	116611	780.372
>Tery6_s00373	61	0.014241	116504	523.587
>Tery6_s00374	33	0.00770412	116385	283.542
>Tery6_s00375	41	0.00957179	116122	353.077
>Tery6_s00376	40	0.00933833	115578	346.087
>Tery6_s00377	31	0.00723721	115569	268.238
>Tery6_s00378	29	0.00677029	115467	251.154
>Tery6_s00379	61	0.014241	115162	529.689
>Tery6_s00380	63	0.0147079	114907	548.269
>Tery6_s00381	19	0.00443571	91925	206.69
>Tery6_s00382	50	0.0116729	114735	435.787
>Tery6_s00383	44	0.0102722	114643	383.8
>Tery6_s00384	26	0.00606992	114180	227.711
>Tery6_s00385	30	0.00700375	114114	262.895
>Tery6_s00386	32	0.00747067	114107	280.439
>Tery6_s00387	105	0.0245131	113956	921.408
>Tery6_s00388	66	0.0154082	113774	580.097
>Tery6_s00389	54	0.0126067	113754	474.709
>Tery6_s00390	68	0.0158752	113610	598.539
>Tery6_s00391	43	0.0100387	113526	378.768
>Tery6_s00392	99	0.0231124	113273	873.995
>Tery6_s00393	54	0.0126067	113156	477.217
>Tery6_s00394	48	0.011206	113153	424.204
>Tery6_s00395	25	0.00583646	113109	221.026
>Tery6_s00396	121	0.0282485	112958	1071.19
>Tery6_s00397	159	0.0371199	112919	1408.09
>Tery6_s00398	47	0.0109725	112834	416.541
>Tery6_s00399	13	0.00303496	112704	115.346
>Tery6_s00400	79	0.0184432	104304	757.401
>Tery6_s00401	39	0.00910487	112636	346.248
>Tery6_s00402	62	0.0144744	112126	552.949
>Tery6_s00403	135	0.0315169	111958	1205.81
>Tery6_s00404	46	0.0107391	111864	411.214
>Tery6_s00405	39	0.00910487	111846	348.694
>Tery6_s00406	12	0.0028015	111727	107.405
>Tery6_s00407	47	0.0109725	111694	420.793
>Tery6_s00408	24	0.005603	111619	215.017
>Tery6_s00409	51	0.0119064	111571	457.108
>Tery6_s00410	135	0.0315169	111391	1211.95
>Tery6_s00411	136	0.0317503	111383	1221.01
>Tery6_s00412	46	0.0107391	111342	413.141
>Tery6_s00413	113	0.0263808	111007	1017.95
>Tery6_s00414	40	0.00933833	111004	360.347
>Tery6_s00415	39	0.00910487	110976	351.427
>Tery6_s00416	64	0.0149413	110933	576.925
>Tery6_s00417	69	0.0161086	110769	622.918
>Tery6_s00418	34	0.00793758	110756	306.981
>Tery6_s00419	34	0.00793758	110655	307.261
>Tery6_s00420	75	0.0175094	110613	678.04
>Tery6_s00421	88	0.0205443	110517	796.258
>Tery6_s00422	23	0.00536954	110486	208.171
>Tery6_s00423	43	0.0100387	110445	389.334
>Tery6_s00424	45	0.0105056	110310	407.941
>Tery6_s00425	26	0.00606992	110229	235.873
>Tery6_s00426	31	0.00723721	110172	281.378
>Tery6_s00427	101	0.0235793	110007	918.123
>Tery6_s00428	25	0.00583646	109840	227.604
>Tery6_s00429	68	0.0158752	109760	619.534
>Tery6_s00430	69	0.0161086	109751	628.696
>Tery6_s00431	22	0.00513608	109529	200.86
>Tery6_s00432	44	0.0102722	109493	401.852
>Tery6_s00433	28	0.00653683	109459	255.804
>Tery6_s00434	31	0.00723721	109414	283.328
>Tery6_s00435	40	0.00933833	109192	366.327
>Tery6_s00436	54	0.0126067	109169	494.646
>Tery6_s00437	46	0.0107391	109087	421.682
>Tery6_s00438	35	0.00817104	101357	345.314
>Tery6_s00439	34	0.00793758	108983	311.975
>Tery6_s00440	50	0.0116729	108865	459.284
>Tery6_s00441	153	0.0357191	108830	1405.86
>Tery6_s00442	33	0.00770412	108805	303.295
>Tery6_s00443	26	0.00606992	108767	239.043
>Tery6_s00444	37	0.00863796	108729	340.296
>Tery6_s00445	119	0.0277815	108646	1095.3
>Tery6_s00446	11	0.00256804	108625	101.266
>Tery6_s00447	32	0.00747067	108603	294.651
>Tery6_s00448	28	0.00653683	108543	257.962
>Tery6_s00449	54	0.0126067	108539	497.517
>Tery6_s00450	39	0.00910487	108444	359.633
>Tery6_s00451	43	0.0100387	108347	396.873
>Tery6_s00452	91	0.0212447	108278	840.429
>Tery6_s00453	32	0.00747067	108136	295.924
>Tery6_s00454	29	0.00677029	108090	268.295
>Tery6_s00455	181	0.042256	107999	1675.94
>Tery6_s00456	73	0.0170425	107873	676.722
>Tery6_s00457	222	0.0518277	107733	2060.65
>Tery6_s00458	33	0.00770412	107720	306.35
>Tery6_s00459	21	0.00490262	107480	195.385
>Tery6_s00460	97	0.0226455	107474	902.544
>Tery6_s00461	64	0.0149413	107462	595.559
>Tery6_s00462	133	0.03105	107460	1237.67
>Tery6_s00463	44	0.0102722	107444	409.516
>Tery6_s00464	26	0.00606992	107404	242.077
>Tery6_s00465	58	0.0135406	107194	541.075
>Tery6_s00466	73	0.0170425	107128	681.428
>Tery6_s00467	30	0.00700375	107100	280.112
>Tery6_s00468	70	0.0163421	107073	653.76
>Tery6_s00469	33	0.00770412	107032	308.319
>Tery6_s00470	153	0.0357191	106995	1429.97
>Tery6_s00471	50	0.0116729	106806	468.138
>Tery6_s00472	43	0.0100387	106578	403.46
>Tery6_s00473	68	0.0158752	106562	638.126
>Tery6_s00474	28	0.00653683	106515	262.874
>Tery6_s00475	82	0.0191436	106413	770.583
>Tery6_s00476	16	0.00373533	106308	150.506
>Tery6_s00477	78	0.0182097	106207	734.415
>Tery6_s00478	130	0.0303496	106138	1224.82
>Tery6_s00479	44	0.0102722	106010	415.055
>Tery6_s00480	40	0.00933833	105895	377.733
>Tery6_s00481	46	0.0107391	105880	434.454
>Tery6_s00482	48	0.011206	105877	453.356
>Tery6_s00483	85	0.019844	105717	804.033
>Tery6_s00484	31	0.00723721	105577	293.625
>Tery6_s00485	39	0.00910487	105525	369.581
>Tery6_s00486	43	0.0100387	105499	407.587
>Tery6_s00487	62	0.0144744	105443	587.995
>Tery6_s00488	23	0.00536954	105396	218.225
>Tery6_s00489	83	0.019377	105374	787.671
>Tery6_s00490	98	0.0228789	105149	932.011
>Tery6_s00491	35	0.00817104	105055	333.159
>Tery6_s00492	150	0.0350187	105005	1428.5
>Tery6_s00493	33	0.00770412	104976	314.358
>Tery6_s00494	25	0.00583646	104966	238.172
>Tery6_s00495	39	0.00910487	104959	371.574
>Tery6_s00496	39	0.00910487	104662	372.628
>Tery6_s00497	43	0.0100387	104344	412.098
>Tery6_s00498	28	0.00653683	104316	268.415
>Tery6_s00499	61	0.014241	104105	585.947
>Tery6_s00500	28	0.00653683	104060	269.076
>Tery6_s00501	90	0.0210112	103919	866.059
>Tery6_s00502	33	0.00770412	103825	317.843
>Tery6_s00503	41	0.00957179	103777	395.078
>Tery6_s00504	46	0.0107391	103724	443.485
>Tery6_s00505	13	0.00303496	103538	125.558
>Tery6_s00506	46	0.0107391	103509	444.406
>Tery6_s00507	34	0.00793758	103426	328.737
>Tery6_s00508	144	0.033618	103335	1393.53
>Tery6_s00509	22	0.00513608	103211	213.156
>Tery6_s00510	40	0.00933833	102979	388.429
>Tery6_s00511	20	0.00466917	102899	194.365
>Tery6_s00512	30	0.00700375	102889	291.576
>Tery6_s00513	15	0.00350187	102816	145.892
>Tery6_s00514	57	0.0133071	102782	554.572
>Tery6_s00515	61	0.014241	102746	593.697
>Tery6_s00516	22	0.00513608	102693	214.231
>Tery6_s00517	21	0.00490262	102603	204.672
>Tery6_s00518	51	0.0119064	102406	498.018
>Tery6_s00519	33	0.00770412	102390	322.297
>Tery6_s00520	25	0.00583646	102369	244.215
>Tery6_s00521	44	0.0102722	102253	430.305
>Tery6_s00522	56	0.0130737	102235	547.758
>Tery6_s00523	22	0.00513608	102224	215.214
>Tery6_s00524	79	0.0184432	102049	774.138
>Tery6_s00525	17	0.00396879	101986	166.69
>Tery6_s00526	103	0.0240462	101896	1010.83
>Tery6_s00527	22	0.00513608	101831	216.044
>Tery6_s00528	31	0.00723721	101787	304.558
>Tery6_s00529	16	0.00373533	89770	178.233
>Tery6_s00530	26	0.00606992	101764	255.493
>Tery6_s00531	54	0.0126067	101744	530.744
>Tery6_s00532	59	0.013774	101710	580.081
>Tery6_s00533	44	0.0102722	101398	433.934
>Tery6_s00534	130	0.0303496	101344	1282.76
>Tery6_s00535	51	0.0119064	101341	503.251
>Tery6_s00536	54	0.0126067	101339	532.865
>Tery6_s00537	29	0.00677029	101239	286.451
>Tery6_s00538	20	0.00466917	101233	197.564
>Tery6_s00539	35	0.00817104	101144	346.041
>Tery6_s00540	47	0.0109725	101015	465.277
>Tery6_s00541	20	0.00466917	100987	198.045
>Tery6_s00542	60	0.0140075	95100	630.915
>Tery6_s00543	24	0.005603	100809	238.074
>Tery6_s00544	33	0.00770412	100783	327.436
>Tery6_s00545	35	0.00817104	100699	347.57
>Tery6_s00546	175	0.0408552	100675	1738.27
>Tery6_s00547	15	0.00350187	100530	149.209
>Tery6_s00548	32	0.00747067	100503	318.398
>Tery6_s00549	80	0.0186767	100436	796.527
>Tery6_s00550	24	0.005603	100404	239.034
>Tery6_s00551	33	0.00770412	100363	328.806
>Tery6_s00552	126	0.0294157	100315	1256.04
>Tery6_s00553	58	0.0135406	100182	578.946
>Tery6_s00554	13	0.00303496	100170	129.779
>Tery6_s00555	26	0.00606992	96368	269.799
>Tery6_s00556	21	0.00490262	100049	209.897
>Tery6_s00557	64	0.0149413	100027	639.827
>Tery6_s00558	28	0.00653683	99990	280.028
>Tery6_s00559	35	0.00817104	99957	350.151
>Tery6_s00560	47	0.0109725	99957	470.202
>Tery6_s00561	57	0.0133071	99854	570.833
>Tery6_s00562	81	0.0189101	99831	811.371
>Tery6_s00563	19	0.00443571	99801	190.379
>Tery6_s00564	52	0.0121398	99798	521.053
>Tery6_s00565	23	0.00536954	99777	230.514
>Tery6_s00566	31	0.00723721	99667	311.036
>Tery6_s00567	12	0.0028015	99490	120.615
>Tery6_s00568	87	0.0203109	99447	874.838
>Tery6_s00569	20	0.00466917	99412	201.183
>Tery6_s00570	31	0.00723721	99406	311.852
>Tery6_s00571	104	0.0242797	99263	1047.72
>Tery6_s00572	30	0.00700375	99149	302.575
>Tery6_s00573	12	0.0028015	99119	121.067
>Tery6_s00574	41	0.00957179	99092	413.757
>Tery6_s00575	9	0.00210112	99083	90.8329
>Tery6_s00576	95	0.0221785	98953	960.052
>Tery6_s00577	65	0.0151748	98932	657.017
>Tery6_s00578	168	0.039221	98860	1699.37
>Tery6_s00579	31	0.00723721	98805	313.749
>Tery6_s00580	23	0.00536954	98730	232.959
>Tery6_s00581	52	0.0121398	98621	527.271
>Tery6_s00582	37	0.00863796	98475	375.73
>Tery6_s00583	35	0.00817104	98393	355.716
>Tery6_s00584	29	0.00677029	98341	294.892
>Tery6_s00585	51	0.0119064	98074	520.015
>Tery6_s00586	102	0.0238127	98034	1040.46
>Tery6_s00587	56	0.0130737	97935	571.808
>Tery6_s00588	29	0.00677029	97680	296.888
>Tery6_s00589	32	0.00747067	97652	327.694
>Tery6_s00590	32	0.00747067	97585	327.919
>Tery6_s00591	56	0.0130737	97491	574.412
>Tery6_s00592	27	0.00630337	97399	277.21
>Tery6_s00593	46	0.0107391	97080	473.836
>Tery6_s00594	37	0.00863796	96945	381.66
>Tery6_s00595	29	0.00677029	96944	299.142
>Tery6_s00596	174	0.0406217	96883	1795.98
>Tery6_s00597	67	0.0156417	96868	691.663
>Tery6_s00598	22	0.00513608	96865	227.12
>Tery6_s00599	32	0.00747067	96764	330.702
>Tery6_s00600	67	0.0156417	96761	692.428
>Tery6_s00601	71	0.0165755	96718	734.093
>Tery6_s00602	56	0.0130737	96711	579.045
>Tery6_s00603	53	0.0123733	96655	548.342
>Tery6_s00604	33	0.00770412	96646	341.452
>Tery6_s00605	36	0.0084045	94063	382.722
>Tery6_s00606	68	0.0158752	96564	704.196
>Tery6_s00607	24	0.005603	96559	248.553
>Tery6_s00608	19	0.00443571	96504	196.883
>Tery6_s00609	33	0.00770412	96435	342.199
>Tery6_s00610	29	0.00677029	96327	301.058
>Tery6_s00611	27	0.00630337	96312	280.339
>Tery6_s00612	46	0.0107391	96306	477.644
>Tery6_s00613	32	0.00747067	96198	332.647
>Tery6_s00614	69	0.0161086	96080	718.152
>Tery6_s00615	26	0.00606992	96059	270.667
>Tery6_s00616	79	0.0184432	96037	822.6
>Tery6_s00617	54	0.0126067	96022	562.371
>Tery6_s00618	78	0.0182097	95914	813.229
>Tery6_s00619	16	0.00373533	95870	166.893
>Tery6_s00620	20	0.00466917	95865	208.627
>Tery6_s00621	36	0.0084045	95830	375.665
>Tery6_s00622	54	0.0126067	95797	563.692
>Tery6_s00623	62	0.0144744	95762	647.438
>Tery6_s00624	75	0.0175094	95731	783.445
>Tery6_s00625	21	0.00490262	95700	219.436
>Tery6_s00626	28	0.00653683	95686	292.624
>Tery6_s00627	19	0.00443571	95568	198.811
>Tery6_s00628	48	0.011206	95259	503.889
>Tery6_s00629	100	0.0233458	95184	1050.6
>Tery6_s00630	72	0.016809	95141	756.772
>Tery6_s00631	54	0.0126067	95099	567.829
>Tery6_s00632	21	0.00490262	95024	220.997
>Tery6_s00633	31	0.00723721	94832	326.894
>Tery6_s00634	16	0.00373533	94804	168.769
>Tery6_s00635	33	0.00770412	94792	348.131
>Tery6_s00636	15	0.00350187	94636	158.502
>Tery6_s00637	79	0.0184432	94625	834.875
>Tery6_s00638	35	0.00817104	94529	370.257
>Tery6_s00639	52	0.0121398	94522	550.136
>Tery6_s00640	27	0.00630337	94436	285.908
>Tery6_s00641	11	0.00256804	54057	203.489
>Tery6_s00642	78	0.0182097	94222	827.832
>Tery6_s00643	41	0.00957179	94194	435.272
>Tery6_s00644	28	0.00653683	94118	297.499
>Tery6_s00645	51	0.0119064	94102	541.965
>Tery6_s00646	135	0.0315169	94101	1434.63
>Tery6_s00647	13	0.00303496	94071	138.193
>Tery6_s00648	120	0.028015	93930	1277.55
>Tery6_s00649	120	0.028015	93891	1278.08
>Tery6_s00650	27	0.00630337	93873	287.623
>Tery6_s00651	56	0.0130737	93776	597.168
>Tery6_s00652	33	0.00770412	93727	352.086
>Tery6_s00653	27	0.00630337	93723	288.083
>Tery6_s00654	39	0.00910487	93697	416.235
>Tery6_s00655	18	0.00420225	93686	192.131
>Tery6_s00656	47	0.0109725	93654	501.847
>Tery6_s00657	33	0.00770412	93494	352.964
>Tery6_s00658	54	0.0126067	93280	578.902
>Tery6_s00659	36	0.0084045	93267	385.989
>Tery6_s00660	15	0.00350187	93238	160.879
>Tery6_s00661	49	0.0114395	93139	526.095
>Tery6_s00662	23	0.00536954	92999	247.314
>Tery6_s00663	35	0.00817104	92990	376.385
>Tery6_s00664	72	0.016809	92963	774.502
>Tery6_s00665	26	0.00606992	92924	279.799
>Tery6_s00666	73	0.0170425	92921	785.614
>Tery6_s00667	7	0.00163421	92734	75.4847
>Tery6_s00668	27	0.00630337	92592	291.602
>Tery6_s00669	66	0.0154082	92530	713.282
>Tery6_s00670	71	0.0165755	92507	767.509
>Tery6_s00671	29	0.00677029	92502	313.507
>Tery6_s00672	25	0.00583646	92461	270.384
>Tery6_s00673	76	0.0177428	92172	824.545
>Tery6_s00674	22	0.00513608	92132	238.788
>Tery6_s00675	19	0.00443571	92075	206.354
>Tery6_s00676	73	0.0170425	92059	792.97
>Tery6_s00677	7	0.00163421	92026	76.0655
>Tery6_s00678	41	0.00957179	91964	445.827
>Tery6_s00679	44	0.0102722	91946	478.542
>Tery6_s00680	137	0.0319838	91898	1490.78
>Tery6_s00681	15	0.00350187	91854	163.303
>Tery6_s00682	44	0.0102722	91734	479.648
>Tery6_s00683	34	0.00793758	91713	370.722
>Tery6_s00684	18	0.00420225	91702	196.288
>Tery6_s00685	49	0.0114395	91661	534.579
>Tery6_s00686	38	0.00887142	91531	415.16
>Tery6_s00687	29	0.00677029	91453	317.103
>Tery6_s00688	72	0.016809	91409	787.669
>Tery6_s00689	15	0.00350187	91368	164.171
>Tery6_s00690	15	0.00350187	91203	164.468
>Tery6_s00691	48	0.011206	91160	526.547
>Tery6_s00692	24	0.005603	91134	263.348
>Tery6_s00693	216	0.050427	91079	2371.57
>Tery6_s00694	34	0.00793758	91035	373.483
>Tery6_s00695	19	0.00443571	91008	208.773
>Tery6_s00696	27	0.00630337	91006	296.684
>Tery6_s00697	86	0.0200774	90978	945.283
>Tery6_s00698	33	0.00770412	90945	362.857
>Tery6_s00699	59	0.013774	90879	649.215
>Tery6_s00700	64	0.0149413	90827	704.636
>Tery6_s00701	119	0.0277815	90790	1310.72
>Tery6_s00702	29	0.00677029	90754	319.545
>Tery6_s00703	16	0.00373533	90712	176.382
>Tery6_s00704	31	0.00723721	90696	341.801
>Tery6_s00705	72	0.016809	90632	794.421
>Tery6_s00706	127	0.0296492	90611	1401.6
>Tery6_s00707	44	0.0102722	90451	486.451
>Tery6_s00708	77	0.0179763	90427	851.516
>Tery6_s00709	56	0.0130737	90357	619.764
>Tery6_s00710	28	0.00653683	90192	310.449
>Tery6_s00711	19	0.00443571	90185	210.678
>Tery6_s00712	29	0.00677029	90047	322.054
>Tery6_s00713	50	0.0116729	90037	555.327
>Tery6_s00714	13	0.00303496	90029	144.398
>Tery6_s00715	36	0.0084045	90028	399.876
>Tery6_s00716	47	0.0109725	90006	522.187
>Tery6_s00717	48	0.011206	90002	533.321
>Tery6_s00718	53	0.0123733	89996	588.915
>Tery6_s00719	20	0.00466917	89973	222.289
>Tery6_s00720	134	0.0312834	89967	1489.44
>Tery6_s00721	66	0.0154082	82991	795.267
>Tery6_s00722	20	0.00466917	89719	222.918
>Tery6_s00723	65	0.0151748	89630	725.204
>Tery6_s00724	20	0.00466917	89621	223.162
>Tery6_s00725	66	0.0154082	89609	736.533
>Tery6_s00726	18	0.00420225	89571	200.958
>Tery6_s00727	42	0.00980525	89530	469.116
>Tery6_s00728	28	0.00653683	89487	312.895
>Tery6_s00729	34	0.00793758	89455	380.079
>Tery6_s00730	48	0.011206	89407	536.871
>Tery6_s00731	35	0.00817104	89399	391.503
>Tery6_s00732	104	0.0242797	89281	1164.86
>Tery6_s00733	40	0.00933833	89251	448.174
>Tery6_s00734	26	0.00606992	89147	291.653
>Tery6_s00735	26	0.00606992	89104	291.794
>Tery6_s00736	69	0.0161086	88987	775.394
>Tery6_s00737	103	0.0240462	88961	1157.81
>Tery6_s00738	37	0.00863796	88852	416.423
>Tery6_s00739	38	0.00887142	88850	427.687
>Tery6_s00740	13	0.00303496	88787	146.418
>Tery6_s00741	21	0.00490262	88694	236.769
>Tery6_s00742	105	0.0245131	88679	1184.05
>Tery6_s00743	35	0.00817104	88661	394.762
>Tery6_s00744	37	0.00863796	88622	417.504
>Tery6_s00745	31	0.00723721	88561	350.041
>Tery6_s00746	16	0.00373533	88510	180.771
>Tery6_s00747	34	0.00793758	88507	384.15
>Tery6_s00748	20	0.00466917	88446	226.127
>Tery6_s00749	122	0.0284819	88443	1379.42
>Tery6_s00750	32	0.00747067	88437	361.84
>Tery6_s00751	30	0.00700375	88281	339.824
>Tery6_s00752	99	0.0231124	88268	1121.58
>Tery6_s00753	10	0.00233458	88243	113.323
>Tery6_s00754	56	0.0130737	88239	634.64
>Tery6_s00755	36	0.0084045	88175	408.279
>Tery6_s00756	26	0.00606992	88166	294.898
>Tery6_s00757	14	0.00326842	88157	158.808
>Tery6_s00758	43	0.0100387	88096	488.104
>Tery6_s00759	14	0.00326842	88093	158.923
>Tery6_s00760	61	0.014241	88080	692.552
>Tery6_s00761	14	0.00326842	88078	158.95
>Tery6_s00762	112	0.0261473	87978	1273.05
>Tery6_s00763	67	0.0156417	87914	762.108
>Tery6_s00764	26	0.00606992	87902	295.784
>Tery6_s00765	28	0.00653683	87833	318.787
>Tery6_s00766	20	0.00466917	87743	227.938
>Tery6_s00767	22	0.00513608	87714	250.815
>Tery6_s00768	50	0.0116729	87710	570.06
>Tery6_s00769	68	0.0158752	87699	775.379
>Tery6_s00770	51	0.0119064	87415	583.424
>Tery6_s00771	27	0.00630337	87230	309.527
>Tery6_s00772	49	0.0114395	87183	562.036
>Tery6_s00773	23	0.00536954	87129	263.976
>Tery6_s00774	20	0.00466917	87083	229.666
>Tery6_s00775	48	0.011206	87036	551.496
>Tery6_s00776	53	0.0123733	87010	609.125
>Tery6_s00777	28	0.00653683	86916	322.15
>Tery6_s00778	71	0.0165755	86914	816.899
>Tery6_s00779	18	0.00420225	86887	207.166
>Tery6_s00780	27	0.00630337	86744	311.261
>Tery6_s00781	79	0.0184432	86716	911.02
>Tery6_s00782	46	0.0107391	86700	530.565
>Tery6_s00783	74	0.0172759	86698	853.538
>Tery6_s00784	24	0.005603	86643	276.999
>Tery6_s00785	34	0.00793758	86615	392.542
>Tery6_s00786	70	0.0163421	86560	808.688
>Tery6_s00787	62	0.0144744	86497	716.788
>Tery6_s00788	44	0.0102722	86455	508.935
>Tery6_s00789	71	0.0165755	86420	821.569
>Tery6_s00790	129	0.0301161	86279	1495.15
>Tery6_s00791	78	0.0182097	86271	904.128
>Tery6_s00792	17	0.00396879	86261	197.076
>Tery6_s00793	58	0.0135406	21196	2736.37
>Tery6_s00794	35	0.00817104	86142	406.306
>Tery6_s00795	51	0.0119064	86120	592.197
>Tery6_s00796	20	0.00466917	86120	232.234
>Tery6_s00797	23	0.00536954	86079	267.196
>Tery6_s00798	7	0.00163421	85941	81.4512
>Tery6_s00799	83	0.019377	85867	966.611
>Tery6_s00800	20	0.00466917	85839	232.994
>Tery6_s00801	24	0.005603	85835	279.606
>Tery6_s00802	122	0.0284819	85767	1422.46
>Tery6_s00803	40	0.00933833	85736	466.548
>Tery6_s00804	29	0.00677029	85683	338.457
>Tery6_s00805	61	0.014241	85659	712.126
>Tery6_s00806	14	0.00326842	85646	163.464
>Tery6_s00807	54	0.0126067	85589	630.922
>Tery6_s00808	63	0.0147079	85558	736.343
>Tery6_s00809	30	0.00700375	85541	350.709
>Tery6_s00810	26	0.00606992	85363	304.582
>Tery6_s00811	11	0.00256804	85352	128.878
>Tery6_s00812	34	0.00793758	85334	398.434
>Tery6_s00813	47	0.0109725	85329	550.809
>Tery6_s00814	52	0.0121398	85328	609.413
>Tery6_s00815	65	0.0151748	85237	762.58
>Tery6_s00816	38	0.00887142	85170	446.166
>Tery6_s00817	38	0.00887142	85156	446.24
>Tery6_s00818	30	0.00700375	85087	352.58
>Tery6_s00819	27	0.00630337	85069	317.389
>Tery6_s00820	21	0.00490262	85061	246.882
>Tery6_s00821	20	0.00466917	84920	235.516
>Tery6_s00822	62	0.0144744	84911	730.176
>Tery6_s00823	41	0.00957179	84902	482.91
>Tery6_s00824	104	0.0242797	84897	1225.01
>Tery6_s00825	32	0.00747067	84896	376.932
>Tery6_s00826	75	0.0175094	84844	883.975
>Tery6_s00827	12	0.0028015	84837	141.448
>Tery6_s00828	107	0.02498	84794	1261.88
>Tery6_s00829	62	0.0144744	84791	731.21
>Tery6_s00830	14	0.00326842	84775	165.143
>Tery6_s00831	24	0.005603	84773	283.109
>Tery6_s00832	105	0.0245131	84762	1238.76
>Tery6_s00833	66	0.0154082	84721	779.028
>Tery6_s00834	9	0.00210112	84701	106.256
>Tery6_s00835	36	0.0084045	84693	425.065
>Tery6_s00836	81	0.0189101	84661	956.757
>Tery6_s00837	22	0.00513608	84651	259.891
>Tery6_s00838	20	0.00466917	84627	236.331
>Tery6_s00839	12	0.0028015	84583	141.872
>Tery6_s00840	19	0.00443571	84578	224.645
>Tery6_s00841	26	0.00606992	84566	307.452
>Tery6_s00842	48	0.011206	84500	568.047
>Tery6_s00843	17	0.00396879	84329	201.591
>Tery6_s00844	35	0.00817104	84324	415.066
>Tery6_s00845	37	0.00863796	84318	438.815
>Tery6_s00846	46	0.0107391	84150	546.643
>Tery6_s00847	19	0.00443571	84065	226.016
>Tery6_s00848	39	0.00910487	83989	464.347
>Tery6_s00849	17	0.00396879	83954	202.492
>Tery6_s00850	63	0.0147079	83883	751.046
>Tery6_s00851	25	0.00583646	83858	298.123
>Tery6_s00852	24	0.005603	83846	286.239
>Tery6_s00853	33	0.00770412	83828	393.663
>Tery6_s00854	75	0.0175094	83805	894.935
>Tery6_s00855	31	0.00723721	83763	370.092
>Tery6_s00856	20	0.00466917	83745	238.82
>Tery6_s00857	43	0.0100387	83741	513.488
>Tery6_s00858	57	0.0133071	83734	680.727
>Tery6_s00859	25	0.00583646	83676	298.771
>Tery6_s00860	46	0.0107391	83655	549.877
>Tery6_s00861	47	0.0109725	83622	562.053
>Tery6_s00862	68	0.0158752	83601	813.387
>Tery6_s00863	70	0.0163421	83586	837.461
>Tery6_s00864	48	0.011206	83525	574.678
>Tery6_s00865	18	0.00420225	83441	215.721
>Tery6_s00866	74	0.0172759	83404	887.248
>Tery6_s00867	134	0.0312834	83403	1606.66
>Tery6_s00868	42	0.00980525	83393	503.639
>Tery6_s00869	22	0.00513608	83366	263.897
>Tery6_s00870	52	0.0121398	83324	624.07
>Tery6_s00871	23	0.00536954	83202	276.436
>Tery6_s00872	31	0.00723721	83192	372.632
>Tery6_s00873	15	0.00350187	83068	180.575
>Tery6_s00874	88	0.0205443	82988	1060.39
>Tery6_s00875	15	0.00350187	82910	180.919
>Tery6_s00876	63	0.0147079	82887	760.071
>Tery6_s00877	102	0.0238127	82881	1230.68
>Tery6_s00878	103	0.0240462	82851	1243.2
>Tery6_s00879	125	0.0291823	82785	1509.94
>Tery6_s00880	17	0.00396879	82747	205.446
>Tery6_s00881	44	0.0102722	82694	532.082
>Tery6_s00882	175	0.0408552	82624	2118.03
>Tery6_s00883	167	0.0389875	82562	2022.72
>Tery6_s00884	38	0.00887142	82558	460.282
>Tery6_s00885	54	0.0126067	82469	654.791
>Tery6_s00886	53	0.0123733	82465	642.697
>Tery6_s00887	12	0.0028015	82419	145.597
>Tery6_s00888	44	0.0102722	82398	533.994
>Tery6_s00889	28	0.00653683	82364	339.954
>Tery6_s00890	23	0.00536954	82348	279.302
>Tery6_s00891	95	0.0221785	82327	1153.93
>Tery6_s00892	14	0.00326842	82303	170.103
>Tery6_s00893	35	0.00817104	82269	425.434
>Tery6_s00894	23	0.00536954	75635	304.092
>Tery6_s00895	45	0.0105056	82220	547.312
>Tery6_s00896	36	0.0084045	82218	437.86
>Tery6_s00897	73	0.0170425	82159	888.521
>Tery6_s00898	62	0.0144744	82154	754.68
>Tery6_s00899	29	0.00677029	82076	353.331
>Tery6_s00900	74	0.0172759	82060	901.779
>Tery6_s00901	13	0.00303496	81923	158.686
>Tery6_s00902	28	0.00653683	81905	341.859
>Tery6_s00903	35	0.00817104	81904	427.33
>Tery6_s00904	67	0.0156417	81880	818.271
>Tery6_s00905	38	0.00887142	81818	464.445
>Tery6_s00906	31	0.00723721	81722	379.335
>Tery6_s00907	79	0.0184432	81699	966.964
>Tery6_s00908	28	0.00653683	71428	392.003
>Tery6_s00909	32	0.00747067	81660	391.869
>Tery6_s00910	73	0.0170425	81653	894.027
>Tery6_s00911	118	0.0275481	81646	1445.26
>Tery6_s00912	31	0.00723721	81564	380.07
>Tery6_s00913	34	0.00793758	81441	417.48
>Tery6_s00914	15	0.00350187	81429	184.21
>Tery6_s00915	55	0.0128402	81376	675.875
>Tery6_s00916	11	0.00256804	81246	135.391
>Tery6_s00917	50	0.0116729	81237	615.483
>Tery6_s00918	79	0.0184432	81204	972.858
>Tery6_s00919	33	0.00770412	81127	406.77
>Tery6_s00920	34	0.00793758	81104	419.215
>Tery6_s00921	66	0.0154082	81086	813.951
>Tery6_s00922	36	0.0084045	81081	444
>Tery6_s00923	21	0.00490262	81070	259.035
>Tery6_s00924	37	0.00863796	80981	456.897
>Tery6_s00925	18	0.00420225	80943	222.379
>Tery6_s00926	22	0.00513608	80828	272.183
>Tery6_s00927	5	0.00116729	80756	61.9149
>Tery6_s00928	47	0.0109725	80705	582.368
>Tery6_s00929	14	0.00326842	80698	173.486
>Tery6_s00930	57	0.0133071	80688	706.425
>Tery6_s00931	40	0.00933833	80687	495.743
>Tery6_s00932	28	0.00653683	80683	347.037
>Tery6_s00933	88	0.0205443	80650	1091.13
>Tery6_s00934	92	0.0214782	80581	1141.71
>Tery6_s00935	19	0.00443571	80571	235.817
>Tery6_s00936	51	0.0119064	80557	633.092
>Tery6_s00937	52	0.0121398	80541	645.634
>Tery6_s00938	45	0.0105056	80541	558.722
>Tery6_s00939	30	0.00700375	80525	372.555
>Tery6_s00940	26	0.00606992	80486	323.038
>Tery6_s00941	60	0.0140075	80454	745.768
>Tery6_s00942	23	0.00536954	80416	286.013
>Tery6_s00943	41	0.00957179	80395	509.982
>Tery6_s00944	65	0.0151748	80395	808.508
>Tery6_s00945	21	0.00490262	80367	261.301
>Tery6_s00946	20	0.00466917	80367	248.858
>Tery6_s00947	14	0.00326842	80310	174.324
>Tery6_s00948	111	0.0259139	80301	1382.3
>Tery6_s00949	67	0.0156417	80207	835.339
>Tery6_s00950	82	0.0191436	80161	1022.94
>Tery6_s00951	40	0.00933833	80158	499.014
>Tery6_s00952	26	0.00606992	80117	324.525
>Tery6_s00953	78	0.0182097	80101	973.771
>Tery6_s00954	12	0.0028015	80072	149.865
>Tery6_s00955	81	0.0189101	80047	1011.91
>Tery6_s00956	18	0.00420225	80012	224.966
>Tery6_s00957	32	0.00747067	79990	400.05
>Tery6_s00958	49	0.0114395	79917	613.136
>Tery6_s00959	73	0.0170425	79777	915.051
>Tery6_s00960	40	0.00933833	79760	501.505
>Tery6_s00961	12	0.0028015	79686	150.591
>Tery6_s00962	45	0.0105056	79684	564.731
>Tery6_s00963	33	0.00770412	79623	414.453
>Tery6_s00964	37	0.00863796	79584	464.918
>Tery6_s00965	12	0.0028015	79582	150.788
>Tery6_s00966	18	0.00420225	79521	226.355
>Tery6_s00967	15	0.00350187	79447	188.805
>Tery6_s00968	53	0.0123733	79418	667.355
>Tery6_s00969	22	0.00513608	79355	277.235
>Tery6_s00970	12	0.0028015	79141	151.628
>Tery6_s00971	29	0.00677029	79138	366.448
>Tery6_s00972	46	0.0107391	79127	581.344
>Tery6_s00973	98	0.0228789	79103	1238.89
>Tery6_s00974	25	0.00583646	79045	316.276
>Tery6_s00975	19	0.00443571	79034	240.403
>Tery6_s00976	50	0.0116729	78992	632.975
>Tery6_s00977	10	0.00233458	78989	126.6
>Tery6_s00978	30	0.00700375	78967	379.906
>Tery6_s00979	78	0.0182097	78954	987.917
>Tery6_s00980	60	0.0140075	78933	760.138
>Tery6_s00981	13	0.00303496	78834	164.903
>Tery6_s00982	29	0.00677029	78805	367.997
>Tery6_s00983	75	0.0175094	78649	953.604
>Tery6_s00984	14	0.00326842	78621	178.069
>Tery6_s00985	20	0.00466917	78557	254.592
>Tery6_s00986	35	0.00817104	78476	445.996
>Tery6_s00987	36	0.0084045	78442	458.938
>Tery6_s00988	26	0.00606992	78410	331.59
>Tery6_s00989	27	0.00630337	78365	344.542
>Tery6_s00990	19	0.00443571	78326	242.576
>Tery6_s00991	28	0.00653683	78282	357.681
>Tery6_s00992	23	0.00536954	78248	293.937
>Tery6_s00993	23	0.00536954	78228	294.012
>Tery6_s00994	68	0.0158752	70083	970.278
>Tery6_s00995	32	0.00747067	78164	409.396
>Tery6_s00996	52	0.0121398	78148	665.404
>Tery6_s00997	31	0.00723721	78114	396.856
>Tery6_s00998	45	0.0105056	78090	576.258
>Tery6_s00999	6	0.00140075	78062	76.862
>Tery6_s01000	24	0.005603	78062	307.448
>Tery6_s01001	24	0.005603	77975	307.791
>Tery6_s01002	46	0.0107391	77927	590.296
>Tery6_s01003	34	0.00793758	77885	436.541
>Tery6_s01004	22	0.00513608	77786	282.827
>Tery6_s01005	14	0.00326842	77694	180.194
>Tery6_s01006	26	0.00606992	77678	334.715
>Tery6_s01007	29	0.00677029	63919	453.699
>Tery6_s01008	24	0.005603	77623	309.187
>Tery6_s01009	53	0.0123733	77581	683.157
>Tery6_s01010	6	0.00140075	77568	77.3515
>Tery6_s01011	104	0.0242797	77563	1340.85
>Tery6_s01012	52	0.0121398	77561	670.44
>Tery6_s01013	93	0.0217116	77524	1199.63
>Tery6_s01014	21	0.00490262	77523	270.887
>Tery6_s01015	33	0.00770412	77509	425.757
>Tery6_s01016	24	0.005603	62705	382.745
>Tery6_s01017	22	0.00513608	77437	284.102
>Tery6_s01018	150	0.0350187	77370	1938.74
>Tery6_s01019	129	0.0301161	77347	1667.81
>Tery6_s01020	48	0.011206	77271	621.19
>Tery6_s01021	23	0.00536954	77254	297.719
>Tery6_s01022	105	0.0245131	77231	1359.56
>Tery6_s01023	135	0.0315169	77204	1748.61
>Tery6_s01024	17	0.00396879	77157	220.33
>Tery6_s01025	78	0.0182097	77155	1010.95
>Tery6_s01026	57	0.0133071	77127	739.041
>Tery6_s01027	113	0.0263808	77125	1465.15
>Tery6_s01028	22	0.00513608	77124	285.255
>Tery6_s01029	31	0.00723721	77120	401.971
>Tery6_s01030	54	0.0126067	77118	700.226
>Tery6_s01031	24	0.005603	77115	311.223
>Tery6_s01032	10	0.00233458	77075	129.744
>Tery6_s01033	89	0.0207778	77055	1155.02
>Tery6_s01034	24	0.005603	77052	311.478
>Tery6_s01035	18	0.00420225	77041	233.642
>Tery6_s01036	31	0.00723721	77034	402.42
>Tery6_s01037	23	0.00536954	76962	298.849
>Tery6_s01038	163	0.0380537	76921	2119.06
>Tery6_s01039	29	0.00677029	76887	377.177
>Tery6_s01040	44	0.0102722	76847	572.566
>Tery6_s01041	27	0.00630337	76756	351.764
>Tery6_s01042	65	0.0151748	76681	847.668
>Tery6_s01043	52	0.0121398	76666	678.267
>Tery6_s01044	31	0.00723721	76662	404.372
>Tery6_s01045	21	0.00490262	76599	274.155
>Tery6_s01046	30	0.00700375	76538	391.962
>Tery6_s01047	33	0.00770412	76528	431.215
>Tery6_s01048	15	0.00350187	76517	196.035
>Tery6_s01049	13	0.00303496	76514	169.904
>Tery6_s01050	7	0.00163421	76506	91.4961
>Tery6_s01051	69	0.0161086	76488	902.102
>Tery6_s01052	75	0.0175094	76463	980.867
>Tery6_s01053	21	0.00490262	76373	274.966
>Tery6_s01054	29	0.00677029	76358	379.79
>Tery6_s01055	25	0.00583646	76198	328.093
>Tery6_s01056	14	0.00326842	76189	183.754
>Tery6_s01057	212	0.0494932	76122	2785
>Tery6_s01058	33	0.00770412	76115	433.554
>Tery6_s01059	29	0.00677029	76049	381.333
>Tery6_s01060	37	0.00863796	76018	486.727
>Tery6_s01061	27	0.00630337	75991	355.305
>Tery6_s01062	31	0.00723721	75979	408.007
>Tery6_s01063	5	0.00116729	75915	65.8631
>Tery6_s01064	29	0.00677029	75864	382.263
>Tery6_s01065	10	0.00233458	75840	131.857
>Tery6_s01066	48	0.011206	75829	633.003
>Tery6_s01067	162	0.0378202	75810	2136.92
>Tery6_s01068	71	0.0165755	75769	937.059
>Tery6_s01069	12	0.0028015	75766	158.382
>Tery6_s01070	28	0.00653683	75765	369.564
>Tery6_s01071	12	0.0028015	75756	158.403
>Tery6_s01072	22	0.00513608	75755	290.41
>Tery6_s01073	35	0.00817104	75729	462.174
>Tery6_s01074	21	0.00490262	75729	277.305
>Tery6_s01075	23	0.00536954	75682	303.903
>Tery6_s01076	15	0.00350187	75676	198.213
>Tery6_s01077	29	0.00677029	75675	383.218
>Tery6_s01078	17	0.00396879	75659	224.692
>Tery6_s01079	98	0.0228789	75654	1295.37
>Tery6_s01080	54	0.0126067	75622	714.078
>Tery6_s01081	11	0.00256804	75592	145.518
>Tery6_s01082	21	0.00490262	75540	277.998
>Tery6_s01083	18	0.00420225	75495	238.426
>Tery6_s01084	43	0.0100387	75466	569.793
>Tery6_s01085	24	0.005603	75446	318.108
>Tery6_s01086	31	0.00723721	75418	411.042
>Tery6_s01087	18	0.00420225	75386	238.771
>Tery6_s01088	34	0.00793758	75350	451.228
>Tery6_s01089	40	0.00933833	75303	531.187
>Tery6_s01090	37	0.00863796	75216	491.917
>Tery6_s01091	27	0.00630337	75166	359.205
>Tery6_s01092	92	0.0214782	75158	1224.09
>Tery6_s01093	59	0.013774	75112	785.494
>Tery6_s01094	18	0.00420225	75001	239.997
>Tery6_s01095	10	0.00233458	74979	133.371
>Tery6_s01096	21	0.00490262	74962	280.142
>Tery6_s01097	13	0.00303496	74951	173.447
>Tery6_s01098	45	0.0105056	74942	600.464
>Tery6_s01099	145	0.0338515	74858	1937
>Tery6_s01100	66	0.0154082	74829	882.011
>Tery6_s01101	35	0.00817104	74820	467.789
>Tery6_s01102	62	0.0144744	74793	828.955
>Tery6_s01103	58	0.0135406	74783	775.577
>Tery6_s01104	25	0.00583646	74753	334.435
>Tery6_s01105	19	0.00443571	74735	254.232
>Tery6_s01106	7	0.00163421	74669	93.7471
>Tery6_s01107	21	0.00490262	74654	281.298
>Tery6_s01108	76	0.0177428	74620	1018.49
>Tery6_s01109	25	0.00583646	74604	335.103
>Tery6_s01110	13	0.00303496	74524	174.44
>Tery6_s01111	42	0.00980525	74509	563.69
>Tery6_s01112	13	0.00303496	74468	174.572
>Tery6_s01113	27	0.00630337	74408	362.864
>Tery6_s01114	39	0.00910487	74384	524.306
>Tery6_s01115	20	0.00466917	74353	268.987
>Tery6_s01116	19	0.00443571	74351	255.545
>Tery6_s01117	81	0.0189101	74320	1089.88
>Tery6_s01118	12	0.0028015	74301	161.505
>Tery6_s01119	27	0.00630337	74272	363.529
>Tery6_s01120	28	0.00653683	74262	377.043
>Tery6_s01121	61	0.014241	74254	821.505
>Tery6_s01122	12	0.0028015	74232	161.655
>Tery6_s01123	33	0.00770412	74198	444.756
>Tery6_s01124	149	0.0347853	74197	2008.17
>Tery6_s01125	23	0.00536954	74192	310.006
>Tery6_s01126	15	0.00350187	74153	202.284
>Tery6_s01127	26	0.00606992	74139	350.693
>Tery6_s01128	36	0.0084045	74107	485.784
>Tery6_s01129	10	0.00233458	74089	134.973
>Tery6_s01130	12	0.0028015	74078	161.991
>Tery6_s01131	14	0.00326842	74076	188.995
>Tery6_s01132	13	0.00303496	74047	175.564
>Tery6_s01133	28	0.00653683	74047	378.138
>Tery6_s01134	32	0.00747067	74041	432.193
>Tery6_s01135	97	0.0226455	74028	1310.32
>Tery6_s01136	38	0.00887142	74005	513.479
>Tery6_s01137	17	0.00396879	73915	229.994
>Tery6_s01138	50	0.0116729	73883	676.746
>Tery6_s01139	69	0.0161086	73848	934.352
>Tery6_s01140	10	0.00233458	73834	135.439
>Tery6_s01141	8	0.00186767	73833	108.353
>Tery6_s01142	48	0.011206	73831	650.133
>Tery6_s01143	23	0.00536954	73776	311.755
>Tery6_s01144	74	0.0172759	73771	1003.1
>Tery6_s01145	16	0.00373533	73744	216.967
>Tery6_s01146	19	0.00443571	73661	257.938
>Tery6_s01147	39	0.00910487	73648	529.546
>Tery6_s01148	22	0.00513608	73604	298.897
>Tery6_s01149	36	0.0084045	73598	489.144
>Tery6_s01150	13	0.00303496	73595	176.642
>Tery6_s01151	27	0.00630337	73563	367.032
>Tery6_s01152	20	0.00466917	73552	271.916
>Tery6_s01153	16	0.00373533	73514	217.646
>Tery6_s01154	15	0.00350187	73468	204.171
>Tery6_s01155	18	0.00420225	73407	245.208
>Tery6_s01156	45	0.0105056	73403	613.054
>Tery6_s01157	19	0.00443571	73398	258.863
>Tery6_s01158	17	0.00396879	73346	231.778
>Tery6_s01159	22	0.00513608	73334	299.997
>Tery6_s01160	24	0.005603	73328	327.297
>Tery6_s01161	51	0.0119064	73327	695.515
>Tery6_s01162	157	0.036653	73302	2141.82
>Tery6_s01163	32	0.00747067	73280	436.681
>Tery6_s01164	24	0.005603	73261	327.596
>Tery6_s01165	19	0.00443571	73218	259.499
>Tery6_s01166	61	0.014241	73183	833.527
>Tery6_s01167	11	0.00256804	73180	150.314
>Tery6_s01168	64	0.0149413	73106	875.441
>Tery6_s01169	15	0.00350187	73080	205.255
>Tery6_s01170	11	0.00256804	73067	150.547
>Tery6_s01171	161	0.0375868	73055	2203.82
>Tery6_s01172	16	0.00373533	73025	219.103
>Tery6_s01173	76	0.0177428	73008	1040.98
>Tery6_s01174	23	0.00536954	72997	315.081
>Tery6_s01175	65	0.0151748	72963	890.862
>Tery6_s01176	69	0.0161086	72957	945.763
>Tery6_s01177	16	0.00373533	72936	219.37
>Tery6_s01178	3	0.000700375	72881	41.163
>Tery6_s01179	180	0.0420225	72837	2471.27
>Tery6_s01180	11	0.00256804	72807	151.084
>Tery6_s01181	28	0.00653683	72742	384.922
>Tery6_s01182	93	0.0217116	72718	1278.91
>Tery6_s01183	77	0.0179763	72695	1059.22
>Tery6_s01184	69	0.0161086	72658	949.655
>Tery6_s01185	23	0.00536954	72614	316.743
>Tery6_s01186	121	0.0282485	72608	1666.48
>Tery6_s01187	34	0.00793758	72603	468.3
>Tery6_s01188	17	0.00396879	72588	234.198
>Tery6_s01189	60	0.0140075	54260	1105.79
>Tery6_s01190	74	0.0172759	72559	1019.86
>Tery6_s01191	61	0.014241	72521	841.136
>Tery6_s01192	52	0.0121398	72519	717.053
>Tery6_s01193	106	0.0247466	72456	1462.96
>Tery6_s01194	42	0.00980525	72452	579.694
>Tery6_s01195	27	0.00630337	72384	373.011
>Tery6_s01196	17	0.00396879	72361	234.933
>Tery6_s01197	39	0.00910487	72360	538.972
>Tery6_s01198	90	0.0210112	72351	1243.94
>Tery6_s01199	12	0.0028015	72336	165.893
>Tery6_s01200	9	0.00210112	72305	124.473
>Tery6_s01201	21	0.00490262	72239	290.702
>Tery6_s01202	26	0.00606992	72204	360.091
>Tery6_s01203	178	0.0415556	72162	2466.67
>Tery6_s01204	25	0.00583646	72110	346.693
>Tery6_s01205	32	0.00747067	72102	443.816
>Tery6_s01206	77	0.0179763	72064	1068.49
>Tery6_s01207	19	0.00443571	72005	263.871
>Tery6_s01208	28	0.00653683	72004	388.867
>Tery6_s01209	12	0.0028015	71959	166.762
>Tery6_s01210	18	0.00420225	71840	250.557
>Tery6_s01211	31	0.00723721	71829	431.581
>Tery6_s01212	27	0.00630337	71814	375.971
>Tery6_s01213	15	0.00350187	71808	208.89
>Tery6_s01214	30	0.00700375	71805	417.798
>Tery6_s01215	26	0.00606992	71802	362.107
>Tery6_s01216	50	0.0116729	71761	696.757
>Tery6_s01217	17	0.00396879	71721	237.03
>Tery6_s01218	34	0.00793758	71721	474.059
>Tery6_s01219	21	0.00490262	71715	292.826
>Tery6_s01220	26	0.00606992	71645	362.9
>Tery6_s01221	82	0.0191436	71645	1144.53
>Tery6_s01222	37	0.00863796	71616	516.644
>Tery6_s01223	63	0.0147079	71600	879.888
>Tery6_s01224	25	0.00583646	71580	349.26
>Tery6_s01225	20	0.00466917	71578	279.415
>Tery6_s01226	18	0.00420225	71564	251.523
>Tery6_s01227	68	0.0158752	71526	950.703
>Tery6_s01228	20	0.00466917	71462	279.869
>Tery6_s01229	13	0.00303496	71448	181.951
>Tery6_s01230	165	0.0385206	71410	2310.6
>Tery6_s01231	25	0.00583646	71410	350.091
>Tery6_s01232	35	0.00817104	71367	490.423
>Tery6_s01233	34	0.00793758	71273	477.039
>Tery6_s01234	13	0.00303496	71252	182.451
>Tery6_s01235	151	0.0352522	71213	2120.4
>Tery6_s01236	19	0.00443571	71206	266.831
>Tery6_s01237	34	0.00793758	71206	477.488
>Tery6_s01238	54	0.0126067	71190	758.534
>Tery6_s01239	71	0.0165755	71122	998.285
>Tery6_s01240	7	0.00163421	71110	98.439
>Tery6_s01241	47	0.0109725	71083	661.199
>Tery6_s01242	67	0.0156417	71067	942.772
>Tery6_s01243	55	0.0128402	71038	774.234
>Tery6_s01244	15	0.00350187	71026	211.19
>Tery6_s01245	25	0.00583646	71001	352.108
>Tery6_s01246	16	0.00373533	70995	225.368
>Tery6_s01247	49	0.0114395	70992	690.219
>Tery6_s01248	25	0.00583646	70957	352.326
>Tery6_s01249	9	0.00210112	70948	126.853
>Tery6_s01250	13	0.00303496	70919	183.308
>Tery6_s01251	13	0.00303496	70888	183.388
>Tery6_s01252	28	0.00653683	70834	395.29
>Tery6_s01254	23	0.00536954	70796	324.877
>Tery6_s01255	15	0.00350187	70793	211.885
>Tery6_s01256	26	0.00606992	70753	367.476
>Tery6_s01257	16	0.00373533	70752	226.142
>Tery6_s01258	34	0.00793758	70692	480.96
>Tery6_s01259	7	0.00163421	70687	99.0281
>Tery6_s01260	55	0.0128402	70661	778.364
>Tery6_s01261	10	0.00233458	70619	141.605
>Tery6_s01262	43	0.0100387	70578	609.255
>Tery6_s01263	29	0.00677029	70574	410.916
>Tery6_s01264	42	0.00980525	70548	595.339
>Tery6_s01265	21	0.00490262	70538	297.712
>Tery6_s01266	34	0.00793758	70472	482.461
>Tery6_s01267	26	0.00606992	70452	369.046
>Tery6_s01268	94	0.0219451	70415	1334.94
>Tery6_s01269	65	0.0151748	70389	923.44
>Tery6_s01270	13	0.00303496	70367	184.746
>Tery6_s01271	22	0.00513608	70335	312.789
>Tery6_s01272	17	0.00396879	70312	241.779
>Tery6_s01273	45	0.0105056	70274	640.351
>Tery6_s01274	99	0.0231124	70224	1409.77
>Tery6_s01275	15	0.00350187	70196	213.687
>Tery6_s01276	102	0.0238127	70181	1453.38
>Tery6_s01277	14	0.00326842	70147	199.581
>Tery6_s01278	41	0.00957179	70140	584.545
>Tery6_s01279	24	0.005603	70134	342.202
>Tery6_s01280	12	0.0028015	70131	171.108
>Tery6_s01281	66	0.0154082	70128	941.136
>Tery6_s01282	25	0.00583646	70123	356.516
>Tery6_s01283	86	0.0200774	70106	1226.71
>Tery6_s01284	16	0.00373533	70082	228.304
>Tery6_s01285	19	0.00443571	70010	271.39
>Tery6_s01286	12	0.0028015	69988	171.458
>Tery6_s01287	18	0.00420225	69970	257.253
>Tery6_s01288	12	0.0028015	69962	171.522
>Tery6_s01289	82	0.0191436	69959	1172.12
>Tery6_s01290	35	0.00817104	69941	500.422
>Tery6_s01291	13	0.00303496	69939	185.876
>Tery6_s01292	24	0.005603	69918	343.259
>Tery6_s01293	85	0.019844	69904	1215.95
>Tery6_s01294	41	0.00957179	69892	586.619
>Tery6_s01295	34	0.00793758	69891	486.472
>Tery6_s01296	117	0.0273146	69816	1675.83
>Tery6_s01297	33	0.00770412	66200	498.489
>Tery6_s01298	11	0.00256804	69791	157.613
>Tery6_s01299	64	0.0149413	69783	917.129
>Tery6_s01300	61	0.014241	69778	874.201
>Tery6_s01301	9	0.00210112	69774	128.988
>Tery6_s01302	23	0.00536954	69761	329.697
>Tery6_s01303	10	0.00233458	69738	143.394
>Tery6_s01304	21	0.00490262	69725	301.183
>Tery6_s01305	2	0.000466917	69720	28.6862
>Tery6_s01306	27	0.00630337	69714	387.297
>Tery6_s01307	45	0.0105056	69702	645.606
>Tery6_s01308	18	0.00420225	69701	258.246
>Tery6_s01309	32	0.00747067	69687	459.196
>Tery6_s01310	15	0.00350187	69655	215.347
>Tery6_s01311	23	0.00536954	69652	330.213
>Tery6_s01312	47	0.0109725	69651	674.793
>Tery6_s01313	20	0.00466917	69614	287.299
>Tery6_s01314	45	0.0105056	69599	646.561
>Tery6_s01315	56	0.0130737	69543	805.257
>Tery6_s01316	15	0.00350187	69523	215.756
>Tery6_s01317	16	0.00373533	69522	230.143
>Tery6_s01318	40	0.00933833	69504	575.506
>Tery6_s01319	17	0.00396879	69499	244.608
>Tery6_s01320	19	0.00443571	69483	273.448
>Tery6_s01321	80	0.0186767	69462	1151.71
>Tery6_s01322	47	0.0109725	69457	676.678
>Tery6_s01323	14	0.00326842	69448	201.59
>Tery6_s01324	7	0.00163421	69432	100.818
>Tery6_s01325	19	0.00443571	69417	273.708
>Tery6_s01326	61	0.014241	69362	879.444
>Tery6_s01327	39	0.00910487	69362	562.268
>Tery6_s01328	49	0.0114395	69354	706.52
>Tery6_s01329	53	0.0123733	69260	765.232
>Tery6_s01330	27	0.00630337	69248	389.903
>Tery6_s01331	16	0.00373533	69225	231.13
>Tery6_s01332	26	0.00606992	69218	375.625
>Tery6_s01333	12	0.0028015	69204	173.4
>Tery6_s01334	19	0.00443571	67863	279.976
>Tery6_s01335	129	0.0301161	69158	1865.29
>Tery6_s01336	21	0.00490262	69155	303.666
>Tery6_s01337	41	0.00957179	69155	592.871
>Tery6_s01338	40	0.00933833	69098	578.888
>Tery6_s01339	74	0.0172759	69095	1070.99
>Tery6_s01340	76	0.0177428	69085	1100.09
>Tery6_s01341	66	0.0154082	69067	955.594
>Tery6_s01342	58	0.0135406	69063	839.813
>Tery6_s01343	39	0.00910487	69058	564.743
>Tery6_s01344	51	0.0119064	69040	738.702
>Tery6_s01345	43	0.0100387	69019	623.017
>Tery6_s01346	16	0.00373533	69014	231.837
>Tery6_s01347	20	0.00466917	69008	289.821
>Tery6_s01348	7	0.00163421	69003	101.445
>Tery6_s01349	14	0.00326842	68996	202.91
>Tery6_s01350	123	0.0287154	68993	1782.79
>Tery6_s01351	69	0.0161086	68983	1000.25
>Tery6_s01352	33	0.00770412	68923	478.795
>Tery6_s01353	38	0.00887142	68917	551.388
>Tery6_s01354	10	0.00233458	68914	145.108
>Tery6_s01355	15	0.00350187	68911	217.672
>Tery6_s01356	26	0.00606992	68872	377.512
>Tery6_s01357	11	0.00256804	68851	159.765
>Tery6_s01358	10	0.00233458	68840	145.264
>Tery6_s01359	60	0.0140075	68829	871.726
>Tery6_s01360	70	0.0163421	68803	1017.4
>Tery6_s01361	30	0.00700375	68791	436.104
>Tery6_s01362	28	0.00653683	68784	407.071
>Tery6_s01363	44	0.0102722	68779	639.73
>Tery6_s01364	38	0.00887142	68769	552.575
>Tery6_s01365	26	0.00606992	68742	378.226
>Tery6_s01366	21	0.00490262	68737	305.512
>Tery6_s01367	16	0.00373533	68672	232.992
>Tery6_s01368	8	0.00186767	68649	116.535
>Tery6_s01369	22	0.00513608	68628	320.569
>Tery6_s01370	190	0.0443571	68612	2769.19
>Tery6_s01371	59	0.013774	68580	860.309
>Tery6_s01372	20	0.00466917	68533	291.83
>Tery6_s01373	83	0.019377	68519	1211.34
>Tery6_s01374	46	0.0107391	68516	671.376
>Tery6_s01375	13	0.00303496	68512	189.748
>Tery6_s01376	31	0.00723721	68507	452.509
>Tery6_s01377	44	0.0102722	68434	642.955
>Tery6_s01378	29	0.00677029	68411	423.908
>Tery6_s01379	14	0.00326842	68383	204.729
>Tery6_s01380	8	0.00186767	68319	117.098
>Tery6_s01381	25	0.00583646	68316	365.946
>Tery6_s01382	150	0.0350187	68301	2196.16
>Tery6_s01383	24	0.005603	68298	351.401
>Tery6_s01384	9	0.00210112	68284	131.802
>Tery6_s01385	97	0.0226455	68284	1420.54
>Tery6_s01386	56	0.0130737	68255	820.453
>Tery6_s01387	35	0.00817104	68245	512.858
>Tery6_s01388	34	0.00793758	68243	498.22
>Tery6_s01389	28	0.00653683	68229	410.383
>Tery6_s01390	84	0.0196105	68169	1232.23
>Tery6_s01391	34	0.00793758	68145	498.936
>Tery6_s01392	16	0.00373533	68123	234.869
>Tery6_s01393	64	0.0149413	67999	941.19
>Tery6_s01394	26	0.00606992	67948	382.646
>Tery6_s01395	29	0.00677029	67910	427.036
>Tery6_s01396	17	0.00396879	67874	250.464
>Tery6_s01397	109	0.025447	67848	1606.53
>Tery6_s01398	18	0.00420225	67840	265.33
>Tery6_s01399	19	0.00443571	67833	280.1
>Tery6_s01400	30	0.00700375	67826	442.308
>Tery6_s01401	18	0.00420225	67822	265.401
>Tery6_s01402	10	0.00233458	67802	147.488
>Tery6_s01403	13	0.00303496	67759	191.856
>Tery6_s01404	50	0.0116729	66369	753.364
>Tery6_s01405	36	0.0084045	67727	531.546
>Tery6_s01406	33	0.00770412	67721	487.293
>Tery6_s01407	107	0.02498	67680	1580.97
>Tery6_s01408	47	0.0109725	67659	694.66
>Tery6_s01409	29	0.00677029	67633	428.785
>Tery6_s01410	49	0.0114395	67599	724.863
>Tery6_s01411	98	0.0228789	67593	1449.85
>Tery6_s01412	68	0.0158752	67574	1006.3
>Tery6_s01413	18	0.00420225	67569	266.394
>Tery6_s01414	25	0.00583646	67532	370.195
>Tery6_s01415	90	0.0210112	67529	1332.76
>Tery6_s01416	17	0.00396879	67529	251.744
>Tery6_s01417	20	0.00466917	67519	296.213
>Tery6_s01418	20	0.00466917	67517	296.222
>Tery6_s01419	29	0.00677029	67489	429.7
>Tery6_s01420	64	0.0149413	67481	948.415
>Tery6_s01421	68	0.0158752	67474	1007.8
>Tery6_s01422	53	0.0123733	67448	785.791
>Tery6_s01423	36	0.0084045	67437	533.832
>Tery6_s01424	59	0.013774	67402	875.345
>Tery6_s01425	20	0.00466917	67386	296.798
>Tery6_s01426	16	0.00373533	67377	237.47
>Tery6_s01427	49	0.0114395	67372	727.305
>Tery6_s01428	17	0.00396879	67329	252.491
>Tery6_s01429	25	0.00583646	64205	389.378
>Tery6_s01430	29	0.00677029	67303	430.887
>Tery6_s01431	55	0.0128402	67296	817.285
>Tery6_s01432	19	0.00443571	67259	282.49
>Tery6_s01433	13	0.00303496	67216	193.406
>Tery6_s01434	35	0.00817104	67149	521.229
>Tery6_s01435	15	0.00350187	67145	223.397
>Tery6_s01436	62	0.0144744	67137	923.485
>Tery6_s01437	21	0.00490262	67090	313.012
>Tery6_s01438	23	0.00536954	67066	342.946
>Tery6_s01439	10	0.00233458	67060	149.12
>Tery6_s01440	21	0.00490262	67023	313.325
>Tery6_s01441	110	0.0256804	66996	1641.89
>Tery6_s01442	59	0.013774	66981	880.847
>Tery6_s01443	23	0.00536954	66950	343.54
>Tery6_s01444	21	0.00490262	66944	313.695
>Tery6_s01445	25	0.00583646	66909	373.642
>Tery6_s01446	12	0.0028015	42676	281.188
>Tery6_s01447	19	0.00443571	66891	284.044
>Tery6_s01448	15	0.00350187	66886	224.262
>Tery6_s01449	46	0.0107391	61888	743.278
>Tery6_s01450	34	0.00793758	66871	508.442
>Tery6_s01451	24	0.005603	66864	358.938
>Tery6_s01452	45	0.0105056	66862	673.028
>Tery6_s01453	9	0.00210112	66847	134.636
>Tery6_s01454	23	0.00536954	66825	344.183
>Tery6_s01455	19	0.00443571	66805	284.41
>Tery6_s01456	21	0.00490262	66800	314.371
>Tery6_s01457	38	0.00887142	55183	688.618
>Tery6_s01458	8	0.00186767	66781	119.795
>Tery6_s01459	26	0.00606992	66754	389.49
>Tery6_s01460	23	0.00536954	66752	344.559
>Tery6_s01461	22	0.00513608	66750	329.588
>Tery6_s01462	17	0.00396879	66736	254.735
>Tery6_s01463	31	0.00723721	66721	464.621
>Tery6_s01464	67	0.0156417	66703	1004.45
>Tery6_s01466	119	0.0277815	66672	1784.86
>Tery6_s01467	17	0.00396879	66669	254.991
>Tery6_s01468	15	0.00350187	66612	225.185
>Tery6_s01469	82	0.0191436	66609	1231.06
>Tery6_s01470	22	0.00513608	66609	330.286
>Tery6_s01471	21	0.00490262	66608	315.277
>Tery6_s01472	12	0.0028015	66555	180.302
>Tery6_s01473	21	0.00490262	66549	315.557
>Tery6_s01474	17	0.00396879	66545	255.466
>Tery6_s01475	151	0.0352522	66538	2269.38
>Tery6_s01476	41	0.00957179	66528	616.282
>Tery6_s01477	22	0.00513608	66516	330.747
>Tery6_s01478	8	0.00186767	66494	120.312
>Tery6_s01479	108	0.0252135	66486	1624.4
>Tery6_s01480	33	0.00770412	66473	496.442
>Tery6_s01481	17	0.00396879	66393	256.051
>Tery6_s01482	73	0.0170425	66368	1099.93
>Tery6_s01483	55	0.0128402	66286	829.738
>Tery6_s01484	26	0.00606992	66259	392.4
>Tery6_s01485	52	0.0121398	66252	784.882
>Tery6_s01486	69	0.0161086	66178	1042.64
>Tery6_s01487	42	0.00980525	57832	726.242
>Tery6_s01488	82	0.0191436	66123	1240.11
>Tery6_s01489	31	0.00723721	66113	468.894
>Tery6_s01490	54	0.0126067	66052	817.538
>Tery6_s01491	18	0.00420225	66042	272.554
>Tery6_s01492	10	0.00233458	66038	151.428
>Tery6_s01493	49	0.0114395	65934	743.167
>Tery6_s01494	21	0.00490262	65907	318.631
>Tery6_s01495	48	0.011206	65870	728.708
>Tery6_s01496	130	0.0303496	65854	1974.06
>Tery6_s01497	15	0.00350187	65845	227.808
>Tery6_s01498	21	0.00490262	65844	318.936
>Tery6_s01499	48	0.011206	65829	729.162
>Tery6_s01500	55	0.0128402	65801	835.854
>Tery6_s01501	31	0.00723721	65764	471.383
>Tery6_s01502	3	0.000700375	65759	45.6211
>Tery6_s01503	10	0.00233458	65675	152.265
>Tery6_s01504	26	0.00606992	65642	396.088
>Tery6_s01505	21	0.00490262	65599	320.127
>Tery6_s01506	11	0.00256804	65506	167.924
>Tery6_s01507	19	0.00443571	65440	290.342
>Tery6_s01508	28	0.00653683	65433	427.919
>Tery6_s01509	18	0.00420225	65415	275.166
>Tery6_s01510	44	0.0102722	65409	672.69
>Tery6_s01511	48	0.011206	65393	734.024
>Tery6_s01512	25	0.00583646	65354	382.532
>Tery6_s01513	12	0.0028015	65348	183.632
>Tery6_s01514	72	0.016809	65334	1102.03
>Tery6_s01515	32	0.00747067	65333	489.798
>Tery6_s01517	39	0.00910487	65264	597.573
>Tery6_s01518	10	0.00233458	65255	153.245
>Tery6_s01519	19	0.00443571	65232	291.268
>Tery6_s01520	37	0.00863796	65227	567.25
>Tery6_s01521	50	0.0116729	65184	767.059
>Tery6_s01522	27	0.00630337	65108	414.696
>Tery6_s01523	73	0.0170425	65066	1121.94
>Tery6_s01524	9	0.00210112	65039	138.379
>Tery6_s01525	36	0.0084045	65028	553.608
>Tery6_s01526	18	0.00420225	65008	276.889
>Tery6_s01527	15	0.00350187	65001	230.766
>Tery6_s01528	22	0.00513608	64980	338.566
>Tery6_s01529	67	0.0156417	64940	1031.72
>Tery6_s01530	13	0.00303496	64921	200.243
>Tery6_s01531	34	0.00793758	64871	524.117
>Tery6_s01532	69	0.0161086	64870	1063.67
>Tery6_s01533	27	0.00630337	60113	449.154
>Tery6_s01534	57	0.0133071	64850	878.951
>Tery6_s01535	5	0.00116729	64850	77.101
>Tery6_s01536	62	0.0144744	64810	956.642
>Tery6_s01537	22	0.00513608	64782	339.601
>Tery6_s01538	11	0.00256804	64707	169.997
>Tery6_s01539	11	0.00256804	64701	170.013
>Tery6_s01540	89	0.0207778	64687	1375.86
>Tery6_s01541	78	0.0182097	64620	1207.06
>Tery6_s01542	8	0.00186767	64596	123.847
>Tery6_s01543	19	0.00443571	64554	294.327
>Tery6_s01544	55	0.0128402	52715	1043.35
>Tery6_s01545	35	0.00817104	64535	542.341
>Tery6_s01546	60	0.0140075	64519	929.959
>Tery6_s01547	31	0.00723721	64508	480.561
>Tery6_s01548	60	0.0140075	64505	930.16
>Tery6_s01549	24	0.005603	64474	372.243
>Tery6_s01550	33	0.00770412	64467	511.89
>Tery6_s01551	56	0.0130737	64457	868.796
>Tery6_s01552	40	0.00933833	64453	620.607
>Tery6_s01553	18	0.00420225	64444	279.312
>Tery6_s01554	8	0.00186767	64421	124.183
>Tery6_s01555	20	0.00466917	64413	310.496
>Tery6_s01556	47	0.0109725	64400	729.814
>Tery6_s01557	33	0.00770412	64367	512.685
>Tery6_s01558	28	0.00653683	64261	435.723
>Tery6_s01559	80	0.0186767	64244	1245.25
>Tery6_s01560	36	0.0084045	64148	561.202
>Tery6_s01561	32	0.00747067	64125	499.025
>Tery6_s01562	15	0.00350187	64122	233.929
>Tery6_s01563	47	0.0109725	64109	733.126
>Tery6_s01564	25	0.00583646	64079	390.143
>Tery6_s01565	23	0.00536954	64066	359.005
>Tery6_s01566	31	0.00723721	64013	484.277
>Tery6_s01567	18	0.00420225	63997	281.263
>Tery6_s01568	19	0.00443571	63988	296.931
>Tery6_s01569	18	0.00420225	63986	281.312
>Tery6_s01570	46	0.0107391	63977	719.008
>Tery6_s01571	42	0.00980525	63956	656.701
>Tery6_s01572	32	0.00747067	63933	500.524
>Tery6_s01573	19	0.00443571	63912	297.284
>Tery6_s01574	41	0.00957179	63897	641.658
>Tery6_s01575	5	0.00116729	63897	78.2509
>Tery6_s01576	20	0.00466917	63881	313.082
>Tery6_s01577	17	0.00396879	63868	266.174
>Tery6_s01579	19	0.00443571	63809	297.764
>Tery6_s01580	115	0.0268477	63805	1802.37
>Tery6_s01581	70	0.0163421	63758	1097.9
>Tery6_s01582	48	0.011206	63740	753.059
>Tery6_s01583	38	0.00887142	63723	596.331
>Tery6_s01584	27	0.00630337	63678	424.008
>Tery6_s01585	17	0.00396879	63664	267.027
>Tery6_s01586	16	0.00373533	63616	251.509
>Tery6_s01587	18	0.00420225	63615	282.952
>Tery6_s01588	42	0.00980525	63607	660.305
>Tery6_s01589	14	0.00326842	63606	220.105
>Tery6_s01590	87	0.0203109	63570	1368.57
>Tery6_s01591	52	0.0121398	63556	818.176
>Tery6_s01592	9	0.00210112	63549	141.623
>Tery6_s01593	9	0.00210112	63546	141.63
>Tery6_s01594	11	0.00256804	63506	173.212
>Tery6_s01595	26	0.00606992	63475	409.61
>Tery6_s01596	24	0.005603	63470	378.131
>Tery6_s01597	26	0.00606992	63456	409.733
>Tery6_s01598	13	0.00303496	63454	204.873
>Tery6_s01599	26	0.00606992	63448	409.784
>Tery6_s01600	32	0.00747067	63431	504.485
>Tery6_s01601	12	0.0028015	63405	189.26
>Tery6_s01602	35	0.00817104	63386	552.172
>Tery6_s01603	117	0.0273146	63364	1846.47
>Tery6_s01604	20	0.00466917	63318	315.866
>Tery6_s01605	23	0.00536954	63308	363.303
>Tery6_s01606	11	0.00256804	63277	173.839
>Tery6_s01607	55	0.0128402	63275	869.222
>Tery6_s01608	26	0.00606992	63259	411.009
>Tery6_s01609	81	0.0189101	63253	1280.57
>Tery6_s01610	30	0.00700375	63224	474.503
>Tery6_s01611	15	0.00350187	63215	237.285
>Tery6_s01612	11	0.00256804	63213	174.015
>Tery6_s01613	5	0.00116729	63210	79.1014
>Tery6_s01614	78	0.0182097	63208	1234.02
>Tery6_s01615	31	0.00723721	63196	490.537
>Tery6_s01616	19	0.00443571	63196	300.652
>Tery6_s01617	35	0.00817104	63179	553.982
>Tery6_s01618	58	0.0135406	63164	918.245
>Tery6_s01619	24	0.005603	63155	380.017
>Tery6_s01620	8	0.00186767	63141	126.701
>Tery6_s01621	56	0.0130737	63137	886.96
>Tery6_s01622	7	0.00163421	63100	110.935
>Tery6_s01623	10	0.00233458	63100	158.479
>Tery6_s01624	39	0.00910487	63095	618.116
>Tery6_s01625	19	0.00443571	63092	301.148
>Tery6_s01626	27	0.00630337	63065	428.13
>Tery6_s01627	20	0.00466917	63058	317.168
>Tery6_s01628	30	0.00700375	63051	475.805
>Tery6_s01629	52	0.0121398	63047	824.782
>Tery6_s01630	14	0.00326842	63038	222.088
>Tery6_s01631	17	0.00396879	63031	269.709
>Tery6_s01632	11	0.00256804	62987	174.639
>Tery6_s01633	61	0.014241	62984	968.5
>Tery6_s01634	39	0.00910487	62928	619.756
>Tery6_s01635	40	0.00933833	62912	635.809
>Tery6_s01636	18	0.00420225	62887	286.228
>Tery6_s01637	35	0.00817104	62873	556.678
>Tery6_s01638	42	0.00980525	62865	668.098
>Tery6_s01639	109	0.025447	62845	1734.43
>Tery6_s01640	4	0.000933833	62836	63.6578
>Tery6_s01641	32	0.00747067	62819	509.4
>Tery6_s01642	26	0.00606992	62791	414.072
>Tery6_s01643	27	0.00630337	62763	430.19
>Tery6_s01644	68	0.0158752	62737	1083.89
>Tery6_s01645	17	0.00396879	62732	270.994
>Tery6_s01646	14	0.00326842	62730	223.179
>Tery6_s01647	42	0.00980525	62713	669.718
>Tery6_s01648	17	0.00396879	62686	271.193
>Tery6_s01649	95	0.0221785	62658	1516.17
>Tery6_s01650	25	0.00583646	62637	399.125
>Tery6_s01651	19	0.00443571	62631	303.364
>Tery6_s01652	21	0.00490262	62595	335.49
>Tery6_s01653	15	0.00350187	62590	239.655
>Tery6_s01654	9	0.00210112	62587	143.8
>Tery6_s01655	16	0.00373533	62587	255.644
>Tery6_s01656	40	0.00933833	62573	639.253
>Tery6_s01657	5	0.00116729	62572	79.9079
>Tery6_s01658	7	0.00163421	62525	111.955
>Tery6_s01659	47	0.0109725	62513	751.844
>Tery6_s01660	110	0.0256804	62497	1760.08
>Tery6_s01661	34	0.00793758	62497	544.026
>Tery6_s01662	37	0.00863796	62487	592.123
>Tery6_s01663	53	0.0123733	62438	848.842
>Tery6_s01664	32	0.00747067	62417	512.681
>Tery6_s01665	17	0.00396879	62409	272.397
>Tery6_s01666	15	0.00350187	62408	240.354
>Tery6_s01667	23	0.00536954	62403	368.572
>Tery6_s01668	17	0.00396879	62341	272.694
>Tery6_s01669	12	0.0028015	62304	192.604
>Tery6_s01670	41	0.00957179	62296	658.148
>Tery6_s01671	28	0.00653683	62257	449.749
>Tery6_s01672	19	0.00443571	62254	305.201
>Tery6_s01673	49	0.0114395	62253	787.111
>Tery6_s01674	23	0.00536954	62230	369.597
>Tery6_s01675	17	0.00396879	62225	273.202
>Tery6_s01676	8	0.00186767	62219	128.578
>Tery6_s01677	12	0.0028015	62201	192.923
>Tery6_s01678	20	0.00466917	62201	321.538
>Tery6_s01679	33	0.00770412	62175	530.76
>Tery6_s01680	17	0.00396879	62166	273.461
>Tery6_s01681	27	0.00630337	62161	434.356
>Tery6_s01682	33	0.00770412	62151	530.965
>Tery6_s01683	19	0.00443571	62151	305.707
>Tery6_s01684	50	0.0116729	62063	805.633
>Tery6_s01685	55	0.0128402	62045	886.453
>Tery6_s01686	6	0.00140075	62029	96.7289
>Tery6_s01687	40	0.00933833	61982	645.349
>Tery6_s01688	72	0.016809	61958	1162.08
>Tery6_s01689	50	0.0116729	61957	807.011
>Tery6_s01690	17	0.00396879	61933	274.49
>Tery6_s01691	5	0.00116729	61903	80.7715
>Tery6_s01692	8	0.00186767	61876	129.291
>Tery6_s01693	9	0.00210112	47581	189.151
>Tery6_s01694	18	0.00420225	61861	290.975
>Tery6_s01695	72	0.016809	61856	1163.99
>Tery6_s01696	24	0.005603	61853	388.017
>Tery6_s01697	30	0.00700375	61839	485.131
>Tery6_s01698	17	0.00396879	61838	274.912
>Tery6_s01699	32	0.00747067	61816	517.665
>Tery6_s01700	22	0.00513608	61814	355.906
>Tery6_s01701	81	0.0189101	61791	1310.87
>Tery6_s01702	20	0.00466917	61778	323.74
>Tery6_s01703	110	0.0256804	61774	1780.68
>Tery6_s01704	10	0.00233458	61766	161.901
>Tery6_s01705	13	0.00303496	61757	210.502
>Tery6_s01706	19	0.00443571	61743	307.727
>Tery6_s01707	28	0.00653683	61709	453.743
>Tery6_s01708	21	0.00490262	61701	340.351
>Tery6_s01709	11	0.00256804	61668	178.375
>Tery6_s01710	14	0.00326842	61663	227.041
>Tery6_s01711	96	0.022412	61647	1557.25
>Tery6_s01712	60	0.0140075	61645	973.315
>Tery6_s01713	19	0.00443571	61625	308.316
>Tery6_s01714	37	0.00863796	61613	600.523
>Tery6_s01715	24	0.005603	61587	389.693
>Tery6_s01716	11	0.00256804	61499	178.865
>Tery6_s01717	59	0.013774	61492	959.474
>Tery6_s01718	3	0.000700375	61424	48.8408
>Tery6_s01719	22	0.00513608	61412	358.236
>Tery6_s01720	19	0.00443571	61400	309.446
>Tery6_s01721	20	0.00466917	61395	325.759
>Tery6_s01722	85	0.019844	61373	1384.97
>Tery6_s01723	22	0.00513608	61369	358.487
>Tery6_s01724	16	0.00373533	61354	260.782
>Tery6_s01725	11	0.00256804	61303	179.437
>Tery6_s01726	83	0.019377	61289	1354.24
>Tery6_s01727	60	0.0140075	61288	978.984
>Tery6_s01728	35	0.00817104	61283	571.121
>Tery6_s01729	24	0.005603	61273	391.69
>Tery6_s01730	53	0.0123733	61249	865.32
>Tery6_s01731	33	0.00770412	61245	538.819
>Tery6_s01732	54	0.0126067	61238	881.805
>Tery6_s01733	84	0.0196105	61226	1371.97
>Tery6_s01734	14	0.00326842	61225	228.665
>Tery6_s01735	38	0.00887142	61219	620.722
>Tery6_s01736	14	0.00326842	61200	228.758
>Tery6_s01737	12	0.0028015	61195	196.094
>Tery6_s01738	27	0.00630337	61189	441.256
>Tery6_s01739	24	0.005603	61183	392.266
>Tery6_s01740	28	0.00653683	61149	457.898
>Tery6_s01741	18	0.00420225	61119	294.507
>Tery6_s01742	43	0.0100387	61070	704.11
>Tery6_s01743	12	0.0028015	60997	196.731
>Tery6_s01744	12	0.0028015	60988	196.76
>Tery6_s01745	33	0.00770412	60977	541.188
>Tery6_s01746	38	0.00887142	60972	623.237
>Tery6_s01747	22	0.00513608	60971	360.827
>Tery6_s01748	30	0.00700375	60948	492.223
>Tery6_s01749	61	0.014241	60899	1001.66
>Tery6_s01750	114	0.0266142	60874	1872.72
>Tery6_s01751	64	0.0149413	60853	1051.71
>Tery6_s01752	32	0.00747067	60848	525.901
>Tery6_s01753	45	0.0105056	60832	739.742
>Tery6_s01754	16	0.00373533	60804	263.141
>Tery6_s01755	47	0.0109725	60770	773.408
>Tery6_s01756	40	0.00933833	60764	658.285
>Tery6_s01757	13	0.00303496	60721	214.094
>Tery6_s01758	28	0.00653683	60710	461.209
>Tery6_s01759	6	0.00140075	60706	98.837
>Tery6_s01760	31	0.00723721	60679	510.885
>Tery6_s01761	3	0.000700375	60671	49.447
>Tery6_s01762	35	0.00817104	60630	577.272
>Tery6_s01763	21	0.00490262	43997	477.305
>Tery6_s01764	31	0.00723721	60619	511.391
>Tery6_s01766	57	0.0133071	60593	940.703
>Tery6_s01767	36	0.0084045	60566	594.393
>Tery6_s01768	32	0.00747067	60547	528.515
>Tery6_s01769	19	0.00443571	60521	313.941
>Tery6_s01770	43	0.0100387	60512	710.603
>Tery6_s01771	20	0.00466917	60498	330.589
>Tery6_s01773	14	0.00326842	60406	231.765
>Tery6_s01774	20	0.00466917	60405	331.098
>Tery6_s01775	18	0.00420225	60379	298.117
>Tery6_s01776	27	0.00630337	60354	447.361
>Tery6_s01777	25	0.00583646	60350	414.25
>Tery6_s01778	66	0.0154082	60343	1093.75
>Tery6_s01779	17	0.00396879	60337	281.751
>Tery6_s01780	86	0.0200774	60309	1425.99
>Tery6_s01781	5	0.00116729	60292	82.9297
>Tery6_s01782	21	0.00490262	60283	348.357
>Tery6_s01783	28	0.00653683	60269	464.584
>Tery6_s01784	16	0.00373533	60214	265.719
>Tery6_s01785	7	0.00163421	60202	116.275
>Tery6_s01786	25	0.00583646	60200	415.282
>Tery6_s01787	75	0.0175094	60158	1246.72
>Tery6_s01788	22	0.00513608	60118	365.947
>Tery6_s01789	33	0.00770412	60063	549.423
>Tery6_s01790	36	0.0084045	60046	599.54
>Tery6_s01791	33	0.00770412	60042	549.615
>Tery6_s01792	12	0.0028015	59985	200.05
>Tery6_s01793	47	0.0109725	59976	783.647
>Tery6_s01794	10	0.00233458	59962	166.772
>Tery6_s01795	44	0.0102722	59932	734.165
>Tery6_s01796	69	0.0161086	59928	1151.38
>Tery6_s01797	9	0.00210112	59912	150.22
>Tery6_s01798	14	0.00326842	59905	233.703
>Tery6_s01799	63	0.0147079	59904	1051.68
>Tery6_s01800	16	0.00373533	59902	267.103
>Tery6_s01801	12	0.0028015	59888	200.374
>Tery6_s01802	31	0.00723721	59884	517.667
>Tery6_s01803	13	0.00303496	59878	217.108
>Tery6_s01804	16	0.00373533	59851	267.331
>Tery6_s01805	64	0.0149413	59809	1070.07
>Tery6_s01806	7	0.00163421	59805	117.047
>Tery6_s01807	83	0.019377	59800	1387.96
>Tery6_s01808	21	0.00490262	59741	351.517
>Tery6_s01809	4	0.000933833	59736	66.9613
>Tery6_s01810	44	0.0102722	59724	736.722
>Tery6_s01811	8	0.00186767	59690	134.026
>Tery6_s01812	17	0.00396879	59661	284.943
>Tery6_s01813	77	0.0179763	59631	1291.27
>Tery6_s01814	45	0.0105056	59630	754.654
>Tery6_s01815	43	0.0100387	59621	721.222
>Tery6_s01816	37	0.00863796	59616	620.639
>Tery6_s01817	131	0.030583	59595	2198.17
>Tery6_s01818	58	0.0135406	59592	973.285
>Tery6_s01819	29	0.00677029	59566	486.855
>Tery6_s01820	98	0.0228789	59541	1645.92
>Tery6_s01821	51	0.0119064	59530	856.711
>Tery6_s01822	27	0.00630337	59519	453.637
>Tery6_s01823	19	0.00443571	59493	319.365
>Tery6_s01824	18	0.00420225	59479	302.628
>Tery6_s01825	13	0.00303496	59467	218.609
>Tery6_s01826	3	0.000700375	59465	50.4498
>Tery6_s01827	8	0.00186767	59440	134.59
>Tery6_s01828	39	0.00910487	59432	656.212
>Tery6_s01829	78	0.0182097	59410	1312.91
>Tery6_s01830	18	0.00420225	59387	303.097
>Tery6_s01831	44	0.0102722	59383	740.953
>Tery6_s01832	48	0.011206	59363	808.584
>Tery6_s01833	14	0.00326842	59339	235.933
>Tery6_s01834	23	0.00536954	59333	387.643
>Tery6_s01835	11	0.00256804	59323	185.426
>Tery6_s01836	11	0.00256804	59311	185.463
>Tery6_s01838	22	0.00513608	59296	371.02
>Tery6_s01839	17	0.00396879	59296	286.697
>Tery6_s01840	23	0.00536954	59293	387.904
>Tery6_s01841	22	0.00513608	59280	371.12
>Tery6_s01842	17	0.00396879	59269	286.828
>Tery6_s01843	5	0.00116729	59252	84.3853
>Tery6_s01844	106	0.0247466	59241	1789.3
>Tery6_s01845	38	0.00887142	59227	641.599
>Tery6_s01846	20	0.00466917	59212	337.769
>Tery6_s01847	13	0.00303496	59174	219.691
>Tery6_s01848	18	0.00420225	59152	304.301
>Tery6_s01849	16	0.00373533	59130	270.59
>Tery6_s01850	22	0.00513608	59126	372.087
>Tery6_s01851	27	0.00630337	59094	456.899
>Tery6_s01852	11	0.00256804	59089	186.16
>Tery6_s01853	12	0.0028015	59081	203.111
>Tery6_s01854	7	0.00163421	59069	118.505
>Tery6_s01855	29	0.00677029	59062	491.009
>Tery6_s01856	21	0.00490262	59038	355.703
>Tery6_s01857	4	0.000933833	59027	67.7656
>Tery6_s01858	30	0.00700375	59019	508.311
>Tery6_s01859	10	0.00233458	58997	169.5
>Tery6_s01860	65	0.0151748	58989	1101.9
>Tery6_s01861	23	0.00536954	58963	390.075
>Tery6_s01862	12	0.0028015	58935	203.614
>Tery6_s01863	21	0.00490262	58920	356.415
>Tery6_s01864	33	0.00770412	58917	560.11
>Tery6_s01865	33	0.00770412	58907	560.205
>Tery6_s01866	13	0.00303496	58903	220.702
>Tery6_s01867	13	0.00303496	58902	220.706
>Tery6_s01868	120	0.028015	58898	2037.42
>Tery6_s01869	9	0.00210112	58889	152.83
>Tery6_s01870	37	0.00863796	58842	628.803
>Tery6_s01871	172	0.0401548	58835	2923.43
>Tery6_s01872	81	0.0189101	58797	1377.62
>Tery6_s01873	14	0.00326842	58785	238.156
>Tery6_s01874	42	0.00980525	58774	714.602
>Tery6_s01875	13	0.00303496	58734	221.337
>Tery6_s01876	36	0.0084045	58701	613.277
>Tery6_s01877	52	0.0121398	58697	885.906
>Tery6_s01878	19	0.00443571	58657	323.917
>Tery6_s01879	33	0.00770412	58650	562.66
>Tery6_s01880	33	0.00770412	58635	562.804
>Tery6_s01881	38	0.00887142	58603	648.431
>Tery6_s01882	45	0.0105056	58568	768.338
>Tery6_s01883	10	0.00233458	58541	170.82
>Tery6_s01884	33	0.00770412	58530	563.813
>Tery6_s01885	26	0.00606992	58524	444.262
>Tery6_s01886	49	0.0114395	58518	837.349
>Tery6_s01887	61	0.014241	58476	1043.16
>Tery6_s01888	42	0.00980525	58458	718.465
>Tery6_s01889	135	0.0315169	58455	2309.47
>Tery6_s01890	6	0.00140075	58440	102.669
>Tery6_s01891	10	0.00233458	58438	171.122
>Tery6_s01892	60	0.0140075	58434	1026.8
>Tery6_s01893	16	0.00373533	58398	273.982
>Tery6_s01894	20	0.00466917	58377	342.601
>Tery6_s01895	50	0.0116729	58348	856.927
>Tery6_s01896	2	0.000466917	58312	34.2983
>Tery6_s01897	32	0.00747067	58310	548.791
>Tery6_s01898	21	0.00490262	58272	360.379
>Tery6_s01899	47	0.0109725	58272	806.562
>Tery6_s01900	76	0.0177428	58270	1304.27
>Tery6_s01901	12	0.0028015	58250	206.009
>Tery6_s01902	9	0.00210112	58247	154.514
>Tery6_s01903	9	0.00210112	58221	154.583
>Tery6_s01904	85	0.019844	58172	1461.18
>Tery6_s01905	38	0.00887142	58165	653.314
>Tery6_s01906	12	0.0028015	58147	206.374
>Tery6_s01907	42	0.00980525	58126	722.568
>Tery6_s01908	55	0.0128402	58120	946.318
>Tery6_s01909	57	0.0133071	58111	980.881
>Tery6_s01910	18	0.00420225	58099	309.816
>Tery6_s01911	11	0.00256804	58099	189.332
>Tery6_s01912	25	0.00583646	58088	430.381
>Tery6_s01913	19	0.00443571	58085	327.107
>Tery6_s01914	5	0.00116729	58078	86.0911
>Tery6_s01915	8	0.00186767	58073	137.758
>Tery6_s01916	12	0.0028015	58064	206.669
>Tery6_s01917	26	0.00606992	58047	447.913
>Tery6_s01918	26	0.00606992	58040	447.967
>Tery6_s01919	34	0.00793758	57994	586.268
>Tery6_s01920	31	0.00723721	57977	534.695
>Tery6_s01921	33	0.00770412	57970	569.26
>Tery6_s01922	70	0.0163421	57944	1208.06
>Tery6_s01923	22	0.00513608	57934	379.742
>Tery6_s01924	37	0.00863796	57933	638.669
>Tery6_s01925	15	0.00350187	57924	258.96
>Tery6_s01926	23	0.00536954	57876	397.401
>Tery6_s01927	29	0.00677029	57873	501.097
>Tery6_s01928	59	0.013774	57864	1019.63
>Tery6_s01929	26	0.00606992	57848	449.454
>Tery6_s01930	10	0.00233458	57847	172.87
>Tery6_s01931	21	0.00490262	57846	363.033
>Tery6_s01932	14	0.00326842	57842	242.039
>Tery6_s01933	53	0.0123733	57810	916.796
>Tery6_s01934	4	0.000933833	57801	69.203
>Tery6_s01935	51	0.0119064	57782	882.628
>Tery6_s01936	43	0.0100387	57764	744.408
>Tery6_s01937	7	0.00163421	57740	121.233
>Tery6_s01938	104	0.0242797	53693	1936.94
>Tery6_s01939	17	0.00396879	57704	294.607
>Tery6_s01940	32	0.00747067	57678	554.804
>Tery6_s01941	16	0.00373533	57675	277.417
>Tery6_s01942	193	0.0450575	57645	3348.08
>Tery6_s01943	9	0.00210112	57583	156.296
>Tery6_s01944	33	0.00770412	57580	573.116
>Tery6_s01945	17	0.00396879	57574	295.272
>Tery6_s01946	20	0.00466917	57559	347.47
>Tery6_s01947	12	0.0028015	57558	208.485
>Tery6_s01948	42	0.00980525	57525	730.117
>Tery6_s01949	42	0.00980525	57514	730.257
>Tery6_s01950	16	0.00373533	57514	278.193
>Tery6_s01951	31	0.00723721	57489	539.234
>Tery6_s01952	10	0.00233458	57468	174.01
>Tery6_s01953	17	0.00396879	57467	295.822
>Tery6_s01954	39	0.00910487	57463	678.698
>Tery6_s01955	11	0.00256804	57462	191.431
>Tery6_s01956	17	0.00396879	57426	296.033
>Tery6_s01957	8	0.00186767	57401	139.37
>Tery6_s01958	12	0.0028015	57390	209.096
>Tery6_s01959	13	0.00303496	57379	226.564
>Tery6_s01960	31	0.00723721	57365	540.399
>Tery6_s01961	12	0.0028015	57329	209.318
>Tery6_s01962	12	0.0028015	57316	209.366
>Tery6_s01963	11	0.00256804	57267	192.083
>Tery6_s01964	13	0.00303496	57265	227.015
>Tery6_s01965	13	0.00303496	57262	227.027
>Tery6_s01966	20	0.00466917	57255	349.314
>Tery6_s01967	12	0.0028015	57252	209.6
>Tery6_s01968	28	0.00653683	57252	489.066
>Tery6_s01969	18	0.00420225	57252	314.399
>Tery6_s01970	21	0.00490262	57240	366.876
>Tery6_s01971	60	0.0140075	57228	1048.44
>Tery6_s01972	14	0.00326842	57227	244.64
>Tery6_s01973	19	0.00443571	57207	332.127
>Tery6_s01974	8	0.00186767	57183	139.902
>Tery6_s01975	4	0.000933833	57182	69.9521
>Tery6_s01976	31	0.00723721	57178	542.167
>Tery6_s01977	32	0.00747067	57165	559.783
>Tery6_s01978	47	0.0109725	57143	822.498
>Tery6_s01979	12	0.0028015	57135	210.029
>Tery6_s01980	59	0.013774	57126	1032.8
>Tery6_s01981	117	0.0273146	57116	2048.46
>Tery6_s01982	6	0.00140075	57115	105.051
>Tery6_s01983	4	0.000933833	57104	70.0476
>Tery6_s01984	47	0.0109725	57102	823.089
>Tery6_s01985	22	0.00513608	57096	385.316
>Tery6_s01986	4	0.000933833	57096	70.0574
>Tery6_s01987	30	0.00700375	57091	525.477
>Tery6_s01988	37	0.00863796	57067	648.361
>Tery6_s01989	33	0.00770412	57061	578.328
>Tery6_s01990	19	0.00443571	57056	333.006
>Tery6_s01991	14	0.00326842	57048	245.407
>Tery6_s01992	5	0.00116729	57011	87.7024
>Tery6_s01993	12	0.0028015	57007	210.5
>Tery6_s01994	18	0.00420225	57006	315.756
>Tery6_s01995	25	0.00583646	56998	438.612
>Tery6_s01996	33	0.00770412	56978	579.171
>Tery6_s01997	23	0.00536954	56969	403.728
>Tery6_s01998	35	0.00817104	56917	614.931
>Tery6_s01999	20	0.00466917	56898	351.506
>Tery6_s02000	9	0.00210112	56886	158.211
>Tery6_s02001	39	0.00910487	56870	685.775
>Tery6_s02002	21	0.00490262	56864	369.302
>Tery6_s02003	22	0.00513608	56849	386.99
>Tery6_s02004	22	0.00513608	56841	387.045
>Tery6_s02005	29	0.00677029	56827	510.321
>Tery6_s02006	14	0.00326842	56825	246.37
>Tery6_s02007	20	0.00466917	56808	352.063
>Tery6_s02008	35	0.00817104	56790	616.306
>Tery6_s02009	55	0.0128402	56789	968.497
>Tery6_s02010	46	0.0107391	56755	810.501
[truncated: 34,157 more rows]
[truncated: 1 more columns]

## Sheet: SSR length
Table S5
SSR_loci_length	Total_loci	Percentage		SSR_loci_length	Percentage
10	81253	18.9692		10	18.9692
12	47770	11.1523		12	11.1523
14	34153	7.9733		14	7.9733
18	33100	7.72747		18	7.72747
15	29524	6.89262		15	6.89262
16	24598	5.74261		16	5.74261
20	24566	5.73514		20	5.73514
24	17567	4.10116		24	4.10116
22	11649	2.71956		22	2.71956
28	8562	1.99887		28	1.99887
30	7805	1.82214		30	1.82214
26	7777	1.81561		26	1.81561
21	6697	1.56347		21	1.56347
32	6064	1.41569		32	1.41569
36	4945	1.15445		36	1.15445
34	4283	0.999902		34	0.999902
40	3817	0.89111
42	3501	0.817338
38	3416	0.797494
48	3148	0.734927
44	3147	0.734693
46	2759	0.644111
50	2625	0.612828
54	2581	0.602556
52	2475	0.577809
56	2350	0.548627
60	2333	0.544658
27	2267	0.52925
25	2159	0.504036
62	2114	0.493531
58	2107	0.491897
66	1862	0.434699
64	1858	0.433766
90	1809	0.422326
72	1703	0.39758
68	1696	0.395945
70	1610	0.375868
74	1547	0.36116
76	1546	0.360927
80	1518	0.35439
88	1465	0.342016
78	1451	0.338748
86	1432	0.334312
84	1428	0.333378
82	1413	0.329877
92	1307	0.30513
33	920	0.214782
94	596	0.139141
100	564	0.13167
96	526	0.122799
35	523	0.122099
102	514	0.119998
98	510	0.119064
39	470	0.109725
108	444	0.103655
45	414	0.0966517
104	412	0.0961848
140	397	0.0926829
106	396	0.0924495
112	365	0.0852123
110	363	0.0847454
114	349	0.081477
138	317	0.0740063
118	300	0.0700375
120	297	0.0693371
116	295	0.0688702
124	285	0.0665356
122	275	0.064201
142	274	0.0639676
130	271	0.0632672
126	258	0.0602322
136	253	0.059065
132	248	0.0578977
128	240	0.05603
134	221	0.0515943
51	217	0.0506605
57	123	0.0287154
144	120	0.028015
75	117	0.0273146
63	113	0.0263808
69	101	0.0235793
146	72	0.016809
81	69	0.0161086
105	61	0.014241
93	44	0.0102722
145	44	0.0102722
65	43	0.0100387
150	41	0.00957179
135	39	0.00910487
160	36	0.0084045
152	35	0.00817104
85	34	0.00793758
115	32	0.00747067
156	31	0.00723721
55	29	0.00677029
87	29	0.00677029
99	28	0.00653683
154	27	0.00630337
166	25	0.00583646
125	24	0.005603
148	24	0.005603
164	23	0.00536954
172	22	0.00513608
180	22	0.00513608
168	22	0.00513608
95	21	0.00490262
178	21	0.00490262
176	20	0.00466917
162	20	0.00466917
174	19	0.00443571
182	18	0.00420225
158	18	0.00420225
170	17	0.00396879
186	16	0.00373533
192	15	0.00350187
204	15	0.00350187
200	14	0.00326842
117	14	0.00326842
190	14	0.00326842
129	14	0.00326842
123	13	0.00303496
111	13	0.00303496
188	12	0.0028015
198	11	0.00256804
206	10	0.00233458
194	10	0.00233458
202	10	0.00233458
220	9	0.00210112
226	9	0.00210112
184	9	0.00210112
248	8	0.00186767
216	8	0.00186767
212	8	0.00186767
244	7	0.00163421
141	7	0.00163421
210	6	0.00140075
175	6	0.00140075
254	6	0.00140075
222	6	0.00140075
234	6	0.00140075
230	5	0.00116729
232	5	0.00116729
282	5	0.00116729
240	5	0.00116729
147	5	0.00116729
155	5	0.00116729
228	5	0.00116729
196	5	0.00116729
250	5	0.00116729
225	4	0.000933833
214	4	0.000933833
305	4	0.000933833
224	4	0.000933833
77	4	0.000933833
208	4	0.000933833
270	4	0.000933833
236	4	0.000933833
218	4	0.000933833
268	4	0.000933833
246	4	0.000933833
49	3	0.000700375
284	3	0.000700375
242	3	0.000700375
260	3	0.000700375
286	3	0.000700375
215	3	0.000700375
274	3	0.000700375
252	3	0.000700375
410	3	0.000700375
266	3	0.000700375
264	3	0.000700375
262	3	0.000700375
238	3	0.000700375
294	3	0.000700375
456	2	0.000466917
296	2	0.000466917
320	2	0.000466917
348	2	0.000466917
292	2	0.000466917
278	2	0.000466917
314	2	0.000466917
272	2	0.000466917
265	2	0.000466917
276	2	0.000466917
275	2	0.000466917
258	2	0.000466917
300	2	0.000466917
185	2	0.000466917
318	1	0.000233458
325	1	0.000233458
91	1	0.000233458
306	1	0.000233458
295	1	0.000233458
455	1	0.000233458
415	1	0.000233458
326	1	0.000233458
285	1	0.000233458
426	1	0.000233458
640	1	0.000233458
340	1	0.000233458
955	1	0.000233458
560	1	0.000233458
540	1	0.000233458
440	1	0.000233458
592	1	0.000233458
1290	1	0.000233458
478	1	0.000233458
385	1	0.000233458
356	1	0.000233458
324	1	0.000233458
396	1	0.000233458
177	1	0.000233458
780	1	0.000233458
322	1	0.000233458
375	1	0.000233458
530	1	0.000233458
290	1	0.000233458
256	1	0.000233458
183	1	0.000233458
428	1	0.000233458
267	1	0.000233458
315	1	0.000233458
365	1	0.000233458
450	1	0.000233458
395	1	0.000233458
165	1	0.000233458
384	1	0.000233458
484	1	0.000233458
355	1	0.000233458
312	1	0.000233458
330	1	0.000233458
360	1	0.000233458
310	1	0.000233458
344	1	0.000233458
453	1	0.000233458
316	1	0.000233458
255	1	0.000233458
338	1	0.000233458
235	1	0.000233458
288	1	0.000233458
total_above	total_above
240	428342	100
