# Supplementary material for: Insights into the origin of the invasive populations of Trioza erytreae in Europe using microsatellite markers and mtDNA barcoding approaches
Source: Sci Rep. 2021 Sep 20;11:18651. doi: 10.1038/s41598-021-97824-0 (PMC8452619; doi:10.1038/s41598-021-97824-0)
Supplement: Supplementary file 2 — Supplementary Information 2. [file 41598_2021_97824_MOESM2_ESM.xlsx]

## Sheet: Tery6_s00034
Sacffold Name	Seq_Len	StartPos	EndPos	Repetitions	Motif	SSR locus
Tery6_s00034	274710	6116	6127	6	TC
Tery6_s00034	274710	9506	9525	5	CTAC
Tery6_s00034	274710	9531	9550	5	TACC
Tery6_s00034	274710	10033	10098	33	TC
Tery6_s00034	274710	10101	10118	9	TC
Tery6_s00034	274710	10121	10132	6	TC
Tery6_s00034	274710	10639	10720	41	AG
Tery6_s00034	274710	10988	11025	19	AG
Tery6_s00034	274710	11032	11043	6	GA
Tery6_s00034	274710	11049	11072	12	GA
Tery6_s00034	274710	11261	11270	5	TA
Tery6_s00034	274710	13295	13354	15	CATA	Tery06
Tery6_s00034	274710	18297	18306	5	TG	Tery07
Tery6_s00034	274710	18345	18354	5	GT
Tery6_s00034	274710	21310	21319	5	TG
Tery6_s00034	274710	24840	24859	5	CTAC
Tery6_s00034	274710	32106	32115	5	GA
Tery6_s00034	274710	32117	32184	34	AG
Tery6_s00034	274710	32185	32218	17	GA
Tery6_s00034	274710	35189	35250	31	GA
Tery6_s00034	274710	35256	35291	18	AG
Tery6_s00034	274710	35295	35304	5	AG
Tery6_s00034	274710	37943	37952	5	AT
Tery6_s00034	274710	39971	39980	5	AG	Tery08
Tery6_s00034	274710	39998	40033	18	GA
Tery6_s00034	274710	40036	40063	14	GA
Tery6_s00034	274710	41484	41499	8	TA
Tery6_s00034	274710	49891	49954	32	CT
Tery6_s00034	274710	49968	49977	5	TC
Tery6_s00034	274710	49980	50011	16	CT
Tery6_s00034	274710	51316	51333	6	ATT
Tery6_s00034	274710	52389	52408	5	CTAC
Tery6_s00034	274710	54190	54201	6	AG
Tery6_s00034	274710	54220	54273	27	GA
Tery6_s00034	274710	57403	57424	11	TC
Tery6_s00034	274710	57427	57440	7	TC
Tery6_s00034	274710	57457	57466	5	TC
Tery6_s00034	274710	57469	57478	5	TC
Tery6_s00034	274710	57505	57520	8	TC
Tery6_s00034	274710	57671	57698	14	TA	Tery09
Tery6_s00034	274710	57699	57738	20	TG
Tery6_s00034	274710	58938	58959	11	TC
Tery6_s00034	274710	58996	59011	8	TC
Tery6_s00034	274710	59014	59041	14	TC
Tery6_s00034	274710	59044	59071	14	TC
Tery6_s00034	274710	59096	59105	5	CT
Tery6_s00034	274710	61836	61871	9	TCTT
Tery6_s00034	274710	65050	65071	11	AG	Tery10
Tery6_s00034	274710	65074	65117	22	AG
Tery6_s00034	274710	66856	66915	30	TC	Tery11
Tery6_s00034	274710	69388	69399	6	TA
Tery6_s00034	274710	69791	69800	5	AC
Tery6_s00034	274710	73823	73846	6	TATT
Tery6_s00034	274710	75461	75470	5	TA
Tery6_s00034	274710	75791	75802	6	GT
Tery6_s00034	274710	80700	80717	6	ATT
Tery6_s00034	274710	83498	83507	5	GA
Tery6_s00034	274710	85129	85143	5	TTG
Tery6_s00034	274710	88266	88283	6	CAT
Tery6_s00034	274710	93978	94004	9	GAT
Tery6_s00034	274710	111230	111247	6	AAC
Tery6_s00034	274710	112568	112587	5	TAGG
Tery6_s00034	274710	113063	113082	5	AAAC
Tery6_s00034	274710	116119	116133	5	ATG
Tery6_s00034	274710	118519	118538	10	AT
Tery6_s00034	274710	126096	126105	5	GT
Tery6_s00034	274710	129627	129646	5	TAGG
Tery6_s00034	274710	129737	129760	6	TAGG
Tery6_s00034	274710	139019	139039	7	TGA	Tery12
Tery6_s00034	274710	141659	141670	6	CT
Tery6_s00034	274710	146728	146747	5	TACC
Tery6_s00034	274710	149982	149993	6	CA	Tery13
Tery6_s00034	274710	149994	150005	3	TACA
Tery6_s00034	274710	154300	154314	5	TCA
Tery6_s00034	274710	159877	159900	6	CTAC
Tery6_s00034	274710	163691	163705	5	TTC
Tery6_s00034	274710	172512	172529	6	AAT
Tery6_s00034	274710	175093	175107	5	TAA
Tery6_s00034	274710	176862	176873	6	AC
Tery6_s00034	274710	176959	176974	8	TC
Tery6_s00034	274710	179736	179750	5	TAA
Tery6_s00034	274710	181158	181181	6	GACG
Tery6_s00034	274710	181319	181339	7	CTA
Tery6_s00034	274710	181433	181447	5	ATT
Tery6_s00034	274710	183603	183628	13	TG
Tery6_s00034	274710	184033	184053	7	TTG
Tery6_s00034	274710	184062	184097	12	GTT
Tery6_s00034	274710	184104	184124	7	GTT
Tery6_s00034	274710	184168	184203	12	TTG
Tery6_s00034	274710	184216	184239	8	TTG
Tery6_s00034	274710	184509	184614	53	AG
Tery6_s00034	274710	184655	184674	10	AG
Tery6_s00034	274710	198062	198073	6	TG	Tery14
Tery6_s00034	274710	198076	198081	3	TG
Tery6_s00034	274710	198084	198093	5	TG
Tery6_s00034	274710	202628	202648	7	AAC
Tery6_s00034	274710	204710	204724	5	AAC
Tery6_s00034	274710	209289	209306	9	TA	Tery15
Tery6_s00034	274710	241723	241740	9	TC
Tery6_s00034	274710	242624	242633	5	TA
Tery6_s00034	274710	243882	244013	66	AG
Tery6_s00034	274710	251946	251957	6	AG
Tery6_s00034	274710	251960	252087	64	AG
Tery6_s00034	274710	261458	261467	5	TA
Tery6_s00034	274710	264577	264596	5	TAGG
Tery6_s00034	274710	265635	265644	5	AC

## Sheet: Tery6_s02825
Scaffold Name	Seq_Len	StartPos	EndPos	Repetitions	Motif	SSR locus
Tery6_s02825	48689	652	713	31	AG
Tery6_s02825	48689	726	815	45	GA
Tery6_s02825	48689	817	840	12	AG
Tery6_s02825	48689	841	858	9	GA
Tery6_s02825	48689	8710	8831	61	CT
Tery6_s02825	48689	33394	33411	6	ATC
Tery6_s02825	48689	39787	39840	27	AC	Tery04
Tery6_s02825	48689	41756	41779	12	AC
Tery6_s02825	48689	41786	41795	5	AC

## Sheet: Tery6_s07841
Scaffold Name	Seq_Len	StartPos	EndPos	Repetitions	Motif	SSR locus
Tery6_s07841	26739	768	779	6	AG
Tery6_s07841	26739	782	867	43	AG
Tery6_s07841	26739	7590	7623	7	ATTCT	Tery01
Tery6_s07841	26739	7712	7741	6	CTATT
Tery6_s07841	26739	12258	12272	5	AAG
Tery6_s07841	26739	13367	13396	10	CTA
Tery6_s07841	26739	19733	19747	5	TTG
Tery6_s07841	26739	20058	20075	6	TGT
Tery6_s07841	26739	20112	20126	5	TGA
Tery6_s07841	26739	20127	20141	5	TGT
Tery6_s07841	26739	20183	20206	8	TTG
Tery6_s07841	26739	20211	20231	7	TGT
Tery6_s07841	26739	20235	20255	7	TGT
Tery6_s07841	26739	20289	20348	20	TGT
Tery6_s07841	26739	20349	20435	29	GTT
Tery6_s07841	26739	20468	20506	13	TGT
Tery6_s07841	26739	25232	25267	12	AAC	Tery02
Tery6_s07841	26739	25381	25416	12	AAC	Tery03
Tery6_s07841	26739	25530	25553	8	AAC
