# Supplementary material for: Insights into the origin of the invasive populations of Trioza erytreae in Europe using microsatellite markers and mtDNA barcoding approaches
Source: Sci Rep. 2021 Sep 20;11:18651. doi: 10.1038/s41598-021-97824-0 (PMC8452619; doi:10.1038/s41598-021-97824-0)
Supplement: Supplementary file 4 — Supplementary Information 4. [file 41598_2021_97824_MOESM4_ESM.xlsx]

## Sheet: Hoja1
				Aldán_91	Portonovo-30	Pretoria_99	Sao Vicente-198	Areeiro_81	Areeiro-Lis-231	Farrobo-189	Poiso-184	Homa Bay-252	Homa Bay-254	Moreno-178	Barreiralva-228	Camacha-210	Orotava_67	Orotava_66	Quebradas-61	Pretoria_53	Paiao-236	Pretoria_57	Ribamar-192	Vairao-207	Sobreda-244	Madeira-60 (MK285558)	Pretoria-54 (MK285559)	Pretoria-100 (MK285560)	Tzaneen_43	Tzaneen_48	Nelspruit-34 (MK285554)	Nelspruit-38 (MK285555)	Tzaneen-52 (MK285557)	Tzaneen-45 (MK285556)	AguaGarcía-95 (MK285551)	Orotava-68 (MK285552)	Aldán-72 (MK285548)	Areeiro-77 (MK285549)
			Aldán_91		100	100	100	100	100	100	100	98	98	100	100	100	100	100	100	100	100	100	100	100	100	100	100	100	100	100	100	100	100	100	100	100	100	100
			Portonovo-30			100	100	100	100	100	100	98	98	100	100	100	100	100	100	100	100	100	100	100	100	100	100	100	100	100	100	100	100	100	100	100	100	100
			Pretoria_99				100	100	100	100	100	98	98	100	100	100	100	100	100	100	100	100	100	100	100	100	100	100	100	100	100	100	100	99	100	100	100	100
			Sao Vicente-198					100	100	100	100	98	98	100	100	100	100	100	100	100	100	100	100	100	100	100	100	100	100	100	100	100	100	100	100	100	100	100
			Areeiro_81						100	100	100	98	98	100	100	100	100	100	100	100	100	100	100	100	100	100	100	100	100	100	100	100	100	100	100	100	100	100
			Areeiro-Lis-231							100	100	98	98	100	100	100	100	100	100	100	100	100	100	100	100	100	100	100	100	100	100	100	100	100	100	100	100	100
			Farrobo-189								100	98	98	100	100	100	100	100	100	100	100	100	100	100	100	100	100	100	100	100	100	100	100	99	100	100	100	100
			Poiso-184									98	98	100	100	100	100	100	100	100	100	100	100	100	100	100	100	100	100	100	100	100	100	99	100	100	100	100
			Homa Bay-252										100	98	98	98	98	98	98	98	98	98	98	98	98	98	98	98	98	98	98	98	98	98	98	98	98	98
			Homa Bay-254											98	98	98	98	98	98	98	98	98	98	98	98	98	98	98	98	98	98	98	98	98	98	98	98	98
			Moreno-178												100	100	100	100	100	100	100	100	100	100	100	100	100	100	100	100	100	100	100	99	100	100	100	100
			Barreiralva-228													100	100	100	100	100	100	100	100	100	100	100	100	100	100	100	100	100	100	100	100	100	100	100
			Camacha-210														100	100	100	100	100	100	100	100	100	100	100	100	100	100	100	100	100	100	100	100	100	100
			Orotava_67															100	100	100	100	100	100	100	100	100	100	100	100	100	100	100	100	100	100	100	100	100
			Orotava_66																100	100	100	100	100	100	100	100	100	100	100	100	100	100	100	100	100	100	100	100
			Quebradas-61																	100	100	100	100	100	100	100	100	100	100	100	100	100	100	100	100	100	100	100
			Pretoria_53																		100	100	100	100	100	100	100	100	100	100	100	100	100	100	100	100	100	100
			Paiao-236																			100	100	100	100	100	100	100	100	100	100	100	100	100	100	100	100	100
			Pretoria_57																				100	100	100	100	100	100	100	100	100	100	100	100	100	100	100	100
			Ribamar-192																					100	100	100	100	100	100	100	100	100	100	100	100	100	100	100
			Vairao-207																						100	100	100	100	100	100	100	100	100	100	100	100	100	100
			Sobreda-244																							100	100	100	100	100	100	100	100	100	100	100	100	100
			Madeira-60 (MK285558)																								100	100	100	100	100	100	100	100	100	100	100	100
			Pretoria-54 (MK285559)																									100	100	100	100	100	100	100	100	100	100	100
			Pretoria-100 (MK285560)																										100	100	100	100	100	100	100	100	100	100
			Tzaneen_43																											100	100	100	100	100	100	100	100	100
			Tzaneen_48																												100	100	100	100	100	100	100	100
			Nelspruit-34 (MK285554)																													100	100	100	100	100	100	100
			Nelspruit-38 (MK285555)																														100	100	100	100	100	100
			Tzaneen-52 (MK285557)																															100	100	100	100	100
			Tzaneen-45 (MK285556)																																100	100	100	100
			AguaGarcía-95 (MK285551)																																	100	100	100
			Orotava-68 (MK285552)																																		100	100
			Aldán-72 (MK285548)																																			100
			Areeiro-77 (MK285549)

## Sheet: Hoja5
Percentage of nucleotide sequence identity of 39 COI barcode DNA fragments from Trioza erytreae individuals generated in this studty and 39 accessions retrieved from the GenBank.
	AguaGarcía-95 (MK285551)	Aldán-72 (MK285548)	Aldán_91	Areeiro-77 (MK285549)	Areeiro-Lis-231	Areeiro_81	Barreiralva-228	Camacha-210	Ethiopia (MT416551)	Farrobo-189	Gran Canaria-5 (MK285553)	Homa Bay-252	Homa Bay-254	Madeira-60 (MK285558)	Moreno-178	Nelspruit-34 (MK285554)	Nelspruit-38 (MK285555)	Nelspruit-ACR-35	Nelspruit-ACR-44	Nelspruit-ACR-49	Nelspruit-CRI-40	Nelspruit-CRI-41	Nelspruit-CRI-42	Orotava-68 (MK285552)	Orotava-69	Orotava_66	Orotava_67	Orotava_70	Paiao-236	Poiso-184	Portonovo-25 (MK285550)	Portonovo-30	Pretoria-100 (MK285560)	Pretoria-54 (MK285559)	Pretoria_53	Pretoria_57	Pretoria_58	Pretoria_99	Quebradas-61	Quebradas-62	Ribamar-192	Sao Vicente-198	Sobreda-244	South Africa (MT416550)	TeKe10B COI (KY754622)	TeKe11A COI (KY754621)	TeKe12-1 COI (KY754615)	TeKe14A COI (KY754609)	TeKe15A COI (KY754600)
AguaGarcía-95 (MK285551)		100	100	100	100	100	100	100	98	100	100	98	98	100	100	100	100	100	100	100	100	100	100	100	100	100	100	100	100	100	100	100	100	100	100	100	100	100	100	100	100	100	100	100	98	98	98	98	98
Aldán-72 (MK285548)			100	100	100	100	100	100	98	100	100	98	98	100	100	100	100	100	100	100	100	100	100	100	100	100	100	100	100	100	100	100	100	100	100	100	100	100	100	100	100	100	100	100	98	98	98	98	98
Aldán_91				100	100	100	100	100	98	100	100	98	98	100	100	100	100	100	100	100	100	100	100	100	100	100	100	100	100	100	100	100	100	100	100	100	100	100	100	100	100	100	100	100	98	98	98	98	98
Areeiro-77 (MK285549)					100	100	100	100	98	100	100	98	98	100	100	100	100	100	100	100	100	100	100	100	100	100	100	100	100	100	100	100	100	100	100	100	100	100	100	100	100	100	100	100	98	98	98	98	98
Areeiro-Lis-231						100	100	100	98	100	100	98	98	100	100	100	100	100	100	100	100	100	100	100	100	100	100	100	100	100	100	100	100	100	100	100	100	100	100	100	100	100	100	100	98	98	98	98	98
Areeiro_81							100	100	98	100	100	98	98	100	100	100	100	100	100	100	100	100	100	100	100	100	100	100	100	100	100	100	100	100	100	100	100	100	100	100	100	100	100	100	98	98	98	98	98
Barreiralva-228								100	98	100	100	98	98	100	100	100	100	100	100	100	100	100	100	100	100	100	100	100	100	100	100	100	100	100	100	100	100	100	100	100	100	100	100	100	98	98	98	98	98
Camacha-210									98	100	100	98	98	100	100	100	100	100	100	100	100	100	100	100	100	100	100	100	100	100	100	100	100	100	100	100	100	100	100	100	100	100	100	100	98	98	98	98	98
Ethiopia (MT416551)										98	98	100	100	98	98	98	98	98	97	97	98	98	98	98	98	98	98	98	98	98	98	98	98	98	98	98	98	98	98	98	98	98	98	98	98	98	98	98	98
Farrobo-189											100	98	98	100	100	100	100	100	99	99	100	100	100	100	100	100	100	100	100	100	100	100	100	100	100	100	100	100	100	100	100	100	100	100	98	98	98	98	98
Gran Canaria-5 (MK285553)												98	98	100	100	100	100	100	99	99	100	100	100	100	100	100	100	100	100	100	100	100	100	100	100	100	100	100	100	100	100	100	100	100	98	98	98	98	98
Homa Bay-252													100	98	98	98	98	98	98	98	98	98	98	98	98	98	98	98	98	98	98	98	98	98	98	98	98	98	98	98	98	98	98	98	98	98	98	98	98
Homa Bay-254														98	98	98	98	98	98	98	98	98	98	98	98	98	98	98	98	98	98	98	98	98	98	98	98	98	98	98	98	98	98	98	98	98	98	98	98
Madeira-60 (MK285558)															100	100	100	100	100	100	100	100	100	100	100	100	100	100	100	100	100	100	100	100	100	100	100	100	100	100	100	100	100	100	98	98	98	98	98
Moreno-178																100	100	100	99	99	100	100	100	100	100	100	100	100	100	100	100	100	100	100	100	100	100	100	100	100	100	100	100	100	98	98	98	98	98
Nelspruit-34 (MK285554)																	100	100	100	100	100	100	100	100	100	100	100	100	100	100	100	100	100	100	100	100	100	100	100	100	100	100	100	100	97	97	97	97	97
Nelspruit-38 (MK285555)																		100	100	100	100	100	100	100	100	100	100	100	100	100	100	100	100	100	100	100	100	100	100	100	100	100	100	100	97	97	97	97	97
Nelspruit-ACR-35																			100	100	100	100	100	100	100	100	100	100	100	100	100	100	100	100	100	100	100	100	100	100	100	100	100	100	97	97	97	97	97
Nelspruit-ACR-44																				100	100	100	100	100	100	100	100	100	100	99	100	100	100	100	100	100	100	99	100	100	100	100	100	99	97	97	97	97	97
Nelspruit-ACR-49																					100	100	100	100	100	100	100	100	100	99	100	100	100	100	100	100	100	99	100	100	100	100	100	99	97	97	97	97	97
Nelspruit-CRI-40																						100	100	100	100	100	100	100	100	100	100	100	100	100	100	100	100	100	100	100	100	100	100	100	97	97	97	97	97
Nelspruit-CRI-41																							100	100	100	100	100	100	100	100	100	100	100	100	100	100	100	100	100	100	100	100	100	100	97	97	97	97	97
Nelspruit-CRI-42																								100	100	100	100	100	100	100	100	100	100	100	100	100	100	100	100	100	100	100	100	100	97	97	97	97	97
Orotava-68 (MK285552)																									100	100	100	100	100	100	100	100	100	100	100	100	100	100	100	100	100	100	100	100	98	98	98	98	98
Orotava-69																										100	100	100	100	100	100	100	100	100	100	100	100	100	100	100	100	100	100	100	98	98	98	98	98
Orotava_66																											100	100	100	100	100	100	100	100	100	100	100	100	100	100	100	100	100	100	98	98	98	98	98
Orotava_67																												100	100	100	100	100	100	100	100	100	100	100	100	100	100	100	100	100	98	98	98	98	98
Orotava_70																													100	100	100	100	100	100	100	100	100	100	100	100	100	100	100	100	98	98	98	98	98
Paiao-236																														100	100	100	100	100	100	100	100	100	100	100	100	100	100	100	98	98	98	98	98
Poiso-184																															100	100	100	100	100	100	100	100	100	100	100	100	100	99	97	97	97	97	97
Portonovo-25 (MK285550)																																100	100	100	100	100	100	100	100	100	100	100	100	100	98	98	98	98	98
Portonovo-30																																	100	100	100	100	100	100	100	100	100	100	100	100	98	98	98	98	98
Pretoria-100 (MK285560)																																		100	100	100	100	100	100	100	100	100	100	100	97	97	97	97	97
Pretoria-54 (MK285559)																																			100	100	100	100	100	100	100	100	100	100	98	98	98	98	98
Pretoria_53																																				100	100	100	100	100	100	100	100	100	98	98	98	98	98
Pretoria_57																																					100	100	100	100	100	100	100	100	98	98	98	98	98
Pretoria_58																																						100	100	100	100	100	100	100	98	98	98	98	98
Pretoria_99																																							100	100	100	100	100	100	98	98	98	98	98
Quebradas-61																																								100	100	100	100	100	98	98	98	98	98
Quebradas-62																																									100	100	100	100	98	98	98	98	98
Ribamar-192																																										100	100	100	98	98	98	98	98
Sao Vicente-198																																											100	100	98	98	98	98	98
Sobreda-244																																												100	98	98	98	98	98
South Africa (MT416550)																																													97	97	97	97	97
TeKe10B COI (KY754622)																																														100	100	100	100
TeKe11A COI (KY754621)																																															100	100	100
TeKe12-1 COI (KY754615)																																																100	100
TeKe14A COI (KY754609)																																																	100
TeKe15A COI (KY754600)
TeKe2A COI (KY754652)
TeKe3B COI (KY754648)
TeKe4A COI (KY754645)
TeKe5A COI (KY754640)
TeKe7A COI (KY754635)
TeKe8A COI (KY754630)
TeKe9A COI (KY754625)
TeKeA1 COI (KY754656)
TeSA1 (KY754594)
TeSA10 (KY754589)
TeSA3 (KY754593)
TeSA5 (KY754592)
TeSA6 (KY754591)
TeSA7 KY754590)
TeTZ2 COI (KY754588)
Tzaneen-45 (MK285556)
Tzaneen-46
Tzaneen-47
Tzaneen-50
Tzaneen-52 (MK285557)
Tzaneen_43
Tzaneen_48
Uganda (MT416549 )
Vairao-207
[truncated: 26 more columns]
